# Supplementary material for: LAT1-mediated delivery of engineered R13A-MOTS-c attenuates radiation-induced lung injury via Nrf2 activation and mitochondrial protection
Source: Redox Biol. 2026 May 9;94:104204. doi: 10.1016/j.redox.2026.104204 (PMC13199819; doi:10.1016/j.redox.2026.104204)
Supplement: Multimedia component 3 [file mmc3.zip › Raw data of flow cytometer.wsp]

<?xml version="1.0" encoding="UTF-8"?>
 <Workspace version="20.0"  modDate="Fri Apr 03 15:36:44 CST 2026"  clientTimestamp="1775201804588"  flowJoVersion="10.8.1"  drawRowBorders="1"  drawColumnBorders="1"  hideCompNodes="1"  curGroup="All Samples"  groupPaneHeight="80"  xmlns:xsi="http://www.w3.org/2001/XMLSchema-instance"  xmlns:gating="http://www.isac-net.org/std/Gating-ML/v2.0/gating"  xmlns:transforms="http://www.isac-net.org/std/Gating-ML/v2.0/transformations"  xmlns:data-type="http://www.isac-net.org/std/Gating-ML/v2.0/datatypes"  xsi:schemaLocation="http://www.isac-net.org/std/Gating-ML/v2.0/gating http://www.isac-net.org/std/Gating-ML/v2.0/gating/Gating-ML.v2.0.xsd http://www.isac-net.org/std/Gating-ML/v2.0/transformations http://www.isac-net.org/std/Gating-ML/v2.0/gating/Transformations.v2.0.xsd http://www.isac-net.org/std/Gating-ML/v2.0/datatypes http://www.isac-net.org/std/Gating-ML/v2.0/gating/DataTypes.v2.0.xsd "  nonAutoSaveFileName="file:/C:/Users/wyx/Desktop/0304/04-Mar-2026.wsp" >
   <WindowPosition x="-8"  y="-8"  width="1936"  height="1056"  displayed="1"  panelState="" />
   <TextTraits font="SansSerif"  size="11"  name=""  style="plain"  color="#000000"  background="#00ffffff"  just="left" />
   <Columns>
     <TColumn width="740" >
       <Property key="fj.appnode.prop.name" />
     </TColumn>
     <TColumn width="580" >
       <Property key="fj.appnode.prop.statistic" />
     </TColumn>
     <TColumn width="579" >
       <Property key="fj.appnode.prop.ncells" />
     </TColumn>
   </Columns>
   <Matrices/>
   <Cytometers>
     <Cytometer name="DIVA"  cyt="LSRFortessa"  useFCS3="1"  extraNegs="0"  widthBasis="-100"  linMin="0"  logMin="3"  linMax="262144"  logMax="262144"  linearRescale="1"  logRescale="1"  linFromKW="1"  logFromKW="1"  useGain="0"  useTransform="1"  transformType="BIEX"  manufacturer=""  serialnumber=""  homepage="workspaces-and-samples/flowjo-and-your-cytometer/ws-cytometer-bd/"  icon="bd.PNG" >
       <LinParams>
         <Param>time</Param>
       </LinParams>
       <LogParams/>
       <FilterParams/>
       <TransformStore/>
     </Cytometer>
   </Cytometers>
   <Groups>
     <GroupNode name="All Samples"  annotation=""  owningGroup="All Samples"  expanded="1"  sortPriority="10"  count="-1" >
       <Graph smoothing="0"  backColor="#ffffff"  foreColor="#000000"  type="Pseudocolor"  fast="1" >
         <Axis dimension="x"  name=""  label=""  auto="auto" />
         <Axis dimension="y"  name=""  label=""  auto="auto" />
         <GraphSettings level="5%"  smoothingHighResolution="1"  contourHighResolution="1"  histogramSmoothingCount="0"  graphResolution="256"  showOutliers="0"  drawLargeDots="0"  dotsToDraw="8000"  tint="le.chartfill.tinted.40"  lineWeight="le.lineweight.normal"  lineStyle="le.linestyle.solid" />
         <GraphEnvironment showGrid="0"  showAxes="tnlTNL"  showGates="1"  showFreqOnPlots="1"  showGateNameOnPlots="1"  showMedians="0"  showUncomped="0"  addEventParam="0"  lastYAxisName="" >
           <TextTraits font="SansSerif"  size="11"  name="Labels"  style="plain"  color="#000000"  background="#00ffffff"  just="left" />
           <TextTraits font="SansSerif"  size="11"  name="LayoutGates"  style="plain"  color="#000000"  background="#00ffffff"  just="left" />
           <TextTraits font="SansSerif"  size="9"  name="Numbers"  style="plain"  color="#000000"  background="#00ffffff"  just="left" />
           <TextTraits font="SansSerif"  size="9"  name="Legend"  style="plain"  color="#000000"  background="#00ffffff"  just="left" />
         </GraphEnvironment>
       </Graph>
       <Subpopulations>
         <Population name="Cells"  annotation=""  owningGroup="All Samples"  expanded="1"  sortPriority="10"  count="11003" >
           <Graph smoothing="0"  backColor="#ffffff"  foreColor="#000000"  heatMapStatParameter="FITC-A"  type="Pseudocolor"  fast="1" >
             <Axis dimension="x"  name="FSC-A"  label=""  auto="auto" />
             <Axis dimension="y"  name="SSC-A"  label=""  auto="auto" />
             <GraphSettings level="5%"  smoothingHighResolution="1"  contourHighResolution="1"  histogramSmoothingCount="0"  graphResolution="256"  showOutliers="0"  drawLargeDots="0"  dotsToDraw="8000"  tint="le.chartfill.tinted.40"  lineWeight="le.lineweight.normal"  lineStyle="le.linestyle.solid" />
             <GraphEnvironment showGrid="0"  showAxes="tnlTNL"  showGates="1"  showFreqOnPlots="1"  showGateNameOnPlots="1"  showMedians="0"  showUncomped="0"  addEventParam="0"  lastYAxisName="" >
               <TextTraits font="SansSerif"  size="11"  name="Labels"  style="plain"  color="#000000"  background="#00ffffff"  just="left" />
               <TextTraits font="SansSerif"  size="11"  name="LayoutGates"  style="plain"  color="#000000"  background="#00ffffff"  just="left" />
               <TextTraits font="SansSerif"  size="9"  name="Numbers"  style="plain"  color="#000000"  background="#00ffffff"  just="left" />
               <TextTraits font="SansSerif"  size="9"  name="Legend"  style="plain"  color="#000000"  background="#00ffffff"  just="left" />
               <WindowPosition x="950"  y="126"  width="390"  height="582"  displayed="1"  panelState="---" />
             </GraphEnvironment>
           </Graph>
           <Gate gating:id="ID1113495829" >
             <gating:PolygonGate eventsInside="1"  annoOffsetX="0"  annoOffsetY="0"  tint="#000000"  isTinted="0"  lineWeight="Normal"  userDefined="1"  quadId="-1"  gateResolution="256" >
               <gating:dimension>
                 <data-type:fcs-dimension data-type:name="FSC-A" />
               </gating:dimension>
               <gating:dimension>
                 <data-type:fcs-dimension data-type:name="SSC-A" />
               </gating:dimension>
               <gating:vertex>
                 <gating:coordinate data-type:value="5164.099336435" />
                 <gating:coordinate data-type:value="6795.8192125904" />
               </gating:vertex>
               <gating:vertex>
                 <gating:coordinate data-type:value="4303.4161136958" />
                 <gating:coordinate data-type:value="24569.5002301345" />
               </gating:vertex>
               <gating:vertex>
                 <gating:coordinate data-type:value="22808.1054025877" />
                 <gating:coordinate data-type:value="37115.6280072244" />
               </gating:vertex>
               <gating:vertex>
                 <gating:coordinate data-type:value="58526.4591462629" />
                 <gating:coordinate data-type:value="46525.2238400418" />
               </gating:vertex>
               <gating:vertex>
                 <gating:coordinate data-type:value="65411.9249281762" />
                 <gating:coordinate data-type:value="37638.3833312698" />
               </gating:vertex>
               <gating:vertex>
                 <gating:coordinate data-type:value="53792.7014211975" />
                 <gating:coordinate data-type:value="19864.7023137257" />
               </gating:vertex>
               <gating:vertex>
                 <gating:coordinate data-type:value="26250.8382935444" />
                 <gating:coordinate data-type:value="5227.5532404541" />
               </gating:vertex>
             </gating:PolygonGate>
           </Gate>
           <Subpopulations>
             <Population name="Single Cells"  annotation=""  owningGroup="All Samples"  expanded="1"  sortPriority="10"  count="9708" >
               <Graph smoothing="0"  backColor="#ffffff"  foreColor="#000000"  heatMapStatParameter="FITC-A"  type="Pseudocolor"  fast="1" >
                 <Axis dimension="x"  name="FSC-A"  label=""  auto="auto" />
                 <Axis dimension="y"  name="FSC-H"  label=""  auto="auto" />
                 <GraphSettings level="5%"  smoothingHighResolution="1"  contourHighResolution="1"  histogramSmoothingCount="0"  graphResolution="256"  showOutliers="0"  drawLargeDots="0"  dotsToDraw="8000"  tint="le.chartfill.tinted.40"  lineWeight="le.lineweight.normal"  lineStyle="le.linestyle.solid" />
                 <GraphEnvironment showGrid="0"  showAxes="tnlTNL"  showGates="1"  showFreqOnPlots="1"  showGateNameOnPlots="1"  showMedians="0"  showUncomped="0"  addEventParam="0"  lastYAxisName="" >
                   <TextTraits font="SansSerif"  size="11"  name="Labels"  style="plain"  color="#000000"  background="#00ffffff"  just="left" />
                   <TextTraits font="SansSerif"  size="11"  name="LayoutGates"  style="plain"  color="#000000"  background="#00ffffff"  just="left" />
                   <TextTraits font="SansSerif"  size="9"  name="Numbers"  style="plain"  color="#000000"  background="#00ffffff"  just="left" />
                   <TextTraits font="SansSerif"  size="9"  name="Legend"  style="plain"  color="#000000"  background="#00ffffff"  just="left" />
                   <WindowPosition x="1020"  y="127"  width="390"  height="582"  displayed="1"  panelState="---" />
                 </GraphEnvironment>
               </Graph>
               <Gate gating:id="ID1556696255"  gating:parent_id="ID1113495829" >
                 <gating:PolygonGate eventsInside="1"  annoOffsetX="0"  annoOffsetY="0"  tint="#000000"  isTinted="0"  lineWeight="Normal"  userDefined="1"  quadId="-1"  gateResolution="256" >
                   <gating:dimension>
                     <data-type:fcs-dimension data-type:name="FSC-A" />
                   </gating:dimension>
                   <gating:dimension>
                     <data-type:fcs-dimension data-type:name="FSC-H" />
                   </gating:dimension>
                   <gating:vertex>
                     <gating:coordinate data-type:value="7195.5736183374" />
                     <gating:coordinate data-type:value="6875.7591873363" />
                   </gating:vertex>
                   <gating:vertex>
                     <gating:coordinate data-type:value="54576.9908707258" />
                     <gating:coordinate data-type:value="44379.2351069096" />
                   </gating:vertex>
                   <gating:vertex>
                     <gating:coordinate data-type:value="60217.8607651765" />
                     <gating:coordinate data-type:value="32087.415818446" />
                   </gating:vertex>
                   <gating:vertex>
                     <gating:coordinate data-type:value="6783.2211925054" />
                     <gating:coordinate data-type:value="4838.8092053097" />
                   </gating:vertex>
                 </gating:PolygonGate>
               </Gate>
               <Subpopulations>
                 <Population name="Single Cells"  annotation=""  owningGroup="All Samples"  expanded="1"  sortPriority="10"  count="10320" >
                   <Graph smoothing="0"  backColor="#ffffff"  foreColor="#000000"  heatMapStatParameter="FITC-A"  type="Pseudocolor"  fast="1" >
                     <Axis dimension="x"  name="SSC-H"  label=""  auto="auto" />
                     <Axis dimension="y"  name="SSC-A"  label=""  auto="auto" />
                     <GraphSettings level="5%"  smoothingHighResolution="1"  contourHighResolution="1"  histogramSmoothingCount="0"  graphResolution="256"  showOutliers="0"  drawLargeDots="0"  dotsToDraw="8000"  tint="le.chartfill.tinted.40"  lineWeight="le.lineweight.normal"  lineStyle="le.linestyle.solid" />
                     <GraphEnvironment showGrid="0"  showAxes="tnlTNL"  showGates="1"  showFreqOnPlots="1"  showGateNameOnPlots="1"  showMedians="0"  showUncomped="0"  addEventParam="0"  lastYAxisName="" >
                       <TextTraits font="SansSerif"  size="11"  name="Labels"  style="plain"  color="#000000"  background="#00ffffff"  just="left" />
                       <TextTraits font="SansSerif"  size="11"  name="LayoutGates"  style="plain"  color="#000000"  background="#00ffffff"  just="left" />
                       <TextTraits font="SansSerif"  size="9"  name="Numbers"  style="plain"  color="#000000"  background="#00ffffff"  just="left" />
                       <TextTraits font="SansSerif"  size="9"  name="Legend"  style="plain"  color="#000000"  background="#00ffffff"  just="left" />
                       <WindowPosition x="1020"  y="127"  width="390"  height="582"  displayed="1"  panelState="---" />
                     </GraphEnvironment>
                   </Graph>
                   <Gate gating:id="ID1726177371"  gating:parent_id="ID1556696255" >
                     <gating:PolygonGate eventsInside="1"  annoOffsetX="-32"  annoOffsetY="-18"  tint="#000000"  isTinted="0"  lineWeight="Normal"  userDefined="1"  quadId="-1"  gateResolution="256" >
                       <gating:dimension>
                         <data-type:fcs-dimension data-type:name="SSC-H" />
                       </gating:dimension>
                       <gating:dimension>
                         <data-type:fcs-dimension data-type:name="SSC-A" />
                       </gating:dimension>
                       <gating:vertex>
                         <gating:coordinate data-type:value="4694.6073908862" />
                         <gating:coordinate data-type:value="6212.7589697981" />
                       </gating:vertex>
                       <gating:vertex>
                         <gating:coordinate data-type:value="24204.8024732051" />
                         <gating:coordinate data-type:value="43510.7373314072" />
                       </gating:vertex>
                       <gating:vertex>
                         <gating:coordinate data-type:value="30595.6024542212" />
                         <gating:coordinate data-type:value="37203.4177367271" />
                       </gating:vertex>
                       <gating:vertex>
                         <gating:coordinate data-type:value="4805.9032636687" />
                         <gating:coordinate data-type:value="5432.3423293793" />
                       </gating:vertex>
                     </gating:PolygonGate>
                   </Gate>
                   <Subpopulations>
                     <Population name="FITC-A, SSC-A subset"  annotation=""  owningGroup="All Samples"  expanded="1"  sortPriority="10"  count="734" >
                       <Graph smoothing="0"  backColor="#ffffff"  foreColor="#000000"  heatMapStatParameter="FITC-A"  type="Pseudocolor"  fast="1" >
                         <Axis dimension="x"  name="FITC-A"  label=""  auto="auto" />
                         <Axis dimension="y"  name="SSC-A"  label=""  auto="auto" />
                         <GraphSettings level="5%"  smoothingHighResolution="1"  contourHighResolution="1"  histogramSmoothingCount="0"  graphResolution="256"  showOutliers="0"  drawLargeDots="0"  dotsToDraw="8000"  tint="le.chartfill.tinted.40"  lineWeight="le.lineweight.normal"  lineStyle="le.linestyle.solid" />
                         <GraphEnvironment showGrid="0"  showAxes="tnlTNL"  showGates="1"  showFreqOnPlots="1"  showGateNameOnPlots="1"  showMedians="0"  showUncomped="0"  addEventParam="0"  lastYAxisName="" >
                           <TextTraits font="SansSerif"  size="11"  name="Labels"  style="plain"  color="#000000"  background="#00ffffff"  just="left" />
                           <TextTraits font="SansSerif"  size="11"  name="LayoutGates"  style="plain"  color="#000000"  background="#00ffffff"  just="left" />
                           <TextTraits font="SansSerif"  size="9"  name="Numbers"  style="plain"  color="#000000"  background="#00ffffff"  just="left" />
                           <TextTraits font="SansSerif"  size="9"  name="Legend"  style="plain"  color="#000000"  background="#00ffffff"  just="left" />
                           <WindowPosition x="825"  y="281"  width="390"  height="582"  displayed="1"  panelState="---" />
                         </GraphEnvironment>
                       </Graph>
                       <Gate gating:id="ID692362243"  gating:parent_id="ID1726177371" >
                         <gating:RectangleGate eventsInside="1"  annoOffsetX="0"  annoOffsetY="80"  tint="#000000"  isTinted="0"  lineWeight="Normal"  userDefined="1"  percentX="0"  percentY="0" >
                           <gating:dimension gating:min="100.80771080175539"  gating:max="28995.259140603324" >
                             <data-type:fcs-dimension data-type:name="FITC-A" />
                           </gating:dimension>
                           <gating:dimension gating:min="2191.5870276359933"  gating:max="61101.44782584753" >
                             <data-type:fcs-dimension data-type:name="SSC-A" />
                           </gating:dimension>
                         </gating:RectangleGate>
                       </Gate>
                     </Population>
                   </Subpopulations>
                 </Population>
               </Subpopulations>
             </Population>
           </Subpopulations>
         </Population>
       </Subpopulations>
       <Group name="All Samples"  live="1"  role="ws.group.dlog.test"  key=""  synchronized="0"  foreground="#000000"  fontStyle="bold" >
         <Criteria/>
         <SampleRefs>
           <SampleRef sampleID="1" />
           <SampleRef sampleID="2" />
           <SampleRef sampleID="3" />
           <SampleRef sampleID="14" />
           <SampleRef sampleID="25" />
           <SampleRef sampleID="36" />
           <SampleRef sampleID="38" />
           <SampleRef sampleID="39" />
           <SampleRef sampleID="40" />
           <SampleRef sampleID="41" />
           <SampleRef sampleID="42" />
           <SampleRef sampleID="4" />
           <SampleRef sampleID="5" />
           <SampleRef sampleID="6" />
           <SampleRef sampleID="7" />
           <SampleRef sampleID="8" />
           <SampleRef sampleID="9" />
           <SampleRef sampleID="10" />
           <SampleRef sampleID="11" />
           <SampleRef sampleID="12" />
           <SampleRef sampleID="13" />
           <SampleRef sampleID="15" />
           <SampleRef sampleID="16" />
           <SampleRef sampleID="17" />
           <SampleRef sampleID="18" />
           <SampleRef sampleID="19" />
           <SampleRef sampleID="20" />
           <SampleRef sampleID="21" />
           <SampleRef sampleID="22" />
           <SampleRef sampleID="23" />
           <SampleRef sampleID="24" />
           <SampleRef sampleID="26" />
           <SampleRef sampleID="27" />
           <SampleRef sampleID="28" />
           <SampleRef sampleID="29" />
           <SampleRef sampleID="30" />
           <SampleRef sampleID="31" />
           <SampleRef sampleID="32" />
           <SampleRef sampleID="33" />
           <SampleRef sampleID="34" />
           <SampleRef sampleID="35" />
           <SampleRef sampleID="37" />
         </SampleRefs>
         <Keywords/>
       </Group>
     </GroupNode>
     <GroupNode name="0304-ZYL"  annotation=""  owningGroup="0304-ZYL"  expanded="1"  sortPriority="10"  count="-1" >
       <Graph smoothing="0"  backColor="#ffffff"  foreColor="#000000"  type="Pseudocolor"  fast="1" >
         <Axis dimension="x"  name=""  label=""  auto="auto" />
         <Axis dimension="y"  name=""  label=""  auto="auto" />
         <GraphSettings level="5%"  smoothingHighResolution="1"  contourHighResolution="1"  histogramSmoothingCount="0"  graphResolution="256"  showOutliers="0"  drawLargeDots="0"  dotsToDraw="8000"  tint="le.chartfill.tinted.40"  lineWeight="le.lineweight.normal"  lineStyle="le.linestyle.solid" />
         <GraphEnvironment showGrid="0"  showAxes="tnlTNL"  showGates="1"  showFreqOnPlots="1"  showGateNameOnPlots="1"  showMedians="0"  showUncomped="0"  addEventParam="0"  lastYAxisName="" >
           <TextTraits font="SansSerif"  size="11"  name="Labels"  style="plain"  color="#000000"  background="#00ffffff"  just="left" />
           <TextTraits font="SansSerif"  size="11"  name="LayoutGates"  style="plain"  color="#000000"  background="#00ffffff"  just="left" />
           <TextTraits font="SansSerif"  size="9"  name="Numbers"  style="plain"  color="#000000"  background="#00ffffff"  just="left" />
           <TextTraits font="SansSerif"  size="9"  name="Legend"  style="plain"  color="#000000"  background="#00ffffff"  just="left" />
           <WindowPosition x="0"  y="0"  width="0"  height="0"  displayed="0"  panelState="" />
         </GraphEnvironment>
       </Graph>
       <Group name="0304-ZYL"  live="0"  role="ws.group.dlog.test"  key=""  synchronized="0"  foreground="#0000d0"  fontStyle="bold" >
         <Criteria/>
         <SampleRefs>
           <SampleRef sampleID="2" />
           <SampleRef sampleID="3" />
           <SampleRef sampleID="14" />
           <SampleRef sampleID="25" />
           <SampleRef sampleID="36" />
           <SampleRef sampleID="38" />
           <SampleRef sampleID="39" />
           <SampleRef sampleID="40" />
           <SampleRef sampleID="41" />
           <SampleRef sampleID="42" />
           <SampleRef sampleID="4" />
           <SampleRef sampleID="5" />
           <SampleRef sampleID="6" />
           <SampleRef sampleID="7" />
           <SampleRef sampleID="8" />
           <SampleRef sampleID="9" />
           <SampleRef sampleID="10" />
           <SampleRef sampleID="11" />
           <SampleRef sampleID="12" />
           <SampleRef sampleID="13" />
           <SampleRef sampleID="15" />
           <SampleRef sampleID="16" />
           <SampleRef sampleID="17" />
           <SampleRef sampleID="18" />
           <SampleRef sampleID="19" />
           <SampleRef sampleID="20" />
           <SampleRef sampleID="21" />
           <SampleRef sampleID="22" />
           <SampleRef sampleID="23" />
           <SampleRef sampleID="24" />
           <SampleRef sampleID="26" />
           <SampleRef sampleID="27" />
           <SampleRef sampleID="28" />
           <SampleRef sampleID="29" />
           <SampleRef sampleID="30" />
           <SampleRef sampleID="31" />
           <SampleRef sampleID="32" />
           <SampleRef sampleID="33" />
           <SampleRef sampleID="34" />
           <SampleRef sampleID="35" />
           <SampleRef sampleID="37" />
         </SampleRefs>
         <Keywords/>
       </Group>
     </GroupNode>
     <GroupNode name="Compensation"  annotation=""  owningGroup="Compensation"  expanded="1"  sortPriority="10"  count="-1" >
       <Graph smoothing="0"  backColor="#ffffff"  foreColor="#000000"  type="Pseudocolor"  fast="1" >
         <Axis dimension="x"  name=""  label=""  auto="auto" />
         <Axis dimension="y"  name=""  label=""  auto="auto" />
         <GraphSettings level="5%"  smoothingHighResolution="1"  contourHighResolution="1"  histogramSmoothingCount="0"  graphResolution="256"  showOutliers="0"  drawLargeDots="0"  dotsToDraw="8000"  tint="le.chartfill.tinted.40"  lineWeight="le.lineweight.normal"  lineStyle="le.linestyle.solid" />
         <GraphEnvironment showGrid="0"  showAxes="tnlTNL"  showGates="1"  showFreqOnPlots="1"  showGateNameOnPlots="1"  showMedians="0"  showUncomped="0"  addEventParam="0"  lastYAxisName="" >
           <TextTraits font="SansSerif"  size="11"  name="Labels"  style="plain"  color="#000000"  background="#00ffffff"  just="left" />
           <TextTraits font="SansSerif"  size="11"  name="LayoutGates"  style="plain"  color="#000000"  background="#00ffffff"  just="left" />
           <TextTraits font="SansSerif"  size="9"  name="Numbers"  style="plain"  color="#000000"  background="#00ffffff"  just="left" />
           <TextTraits font="SansSerif"  size="9"  name="Legend"  style="plain"  color="#000000"  background="#00ffffff"  just="left" />
         </GraphEnvironment>
       </Graph>
       <Group name="Compensation"  live="1"  role="ws.group.dlog.compensation"  key=""  synchronized="0"  foreground="#bc1900"  fontStyle="bold" >
         <Criteria>
           <Criterion connector="And"  keyword="$FIL"  function="Contains"  value="comp" />
           <Criterion connector="Or"  keyword="$FIL"  function="Contains"  value="unstained" />
         </Criteria>
         <Keywords/>
       </Group>
     </GroupNode>
   </Groups>
   <SampleList>
     <Sample>
       <DataSet uri="file:/C:/Users/wyx/Desktop/0304/0304/0304-ZYL/0304-ZYL-27.fcs"  sampleID="22" />
       <Transformations>
         <transforms:log transforms:offset="1000"  transforms:decades="2.0103902988" >
           <data-type:parameter data-type:name="FSC-A" />
         </transforms:log>
         <transforms:log transforms:offset="1000"  transforms:decades="2.4218277001" >
           <data-type:parameter data-type:name="FSC-H" />
         </transforms:log>
         <transforms:linear transforms:minRange="0"  transforms:maxRange="262144"  gain="1" >
           <data-type:parameter data-type:name="FSC-W" />
         </transforms:linear>
         <transforms:log transforms:offset="1"  transforms:decades="5.0466780681" >
           <data-type:parameter data-type:name="SSC-A" />
         </transforms:log>
         <transforms:log transforms:offset="1000"  transforms:decades="2.4218277" >
           <data-type:parameter data-type:name="SSC-H" />
         </transforms:log>
         <transforms:linear transforms:minRange="0"  transforms:maxRange="262144"  gain="1" >
           <data-type:parameter data-type:name="SSC-W" />
         </transforms:linear>
         <transforms:log transforms:offset="1"  transforms:decades="5.4185399219" >
           <data-type:parameter data-type:name="FITC-A" />
         </transforms:log>
         <transforms:biex transforms:length="256"  transforms:maxRange="262144"  transforms:neg="0"  transforms:width="-100"  transforms:pos="4.418539922" >
           <data-type:parameter data-type:name="FITC-H" />
         </transforms:biex>
         <transforms:biex transforms:length="256"  transforms:maxRange="262144"  transforms:neg="0"  transforms:width="-100"  transforms:pos="4.418539922" >
           <data-type:parameter data-type:name="FITC-W" />
         </transforms:biex>
         <transforms:biex transforms:length="256"  transforms:maxRange="262144"  transforms:neg="0"  transforms:width="-100"  transforms:pos="4.418539922" >
           <data-type:parameter data-type:name="PE-Texas Red-A" />
         </transforms:biex>
         <transforms:biex transforms:length="256"  transforms:maxRange="262144"  transforms:neg="0"  transforms:width="-100"  transforms:pos="4.418539922" >
           <data-type:parameter data-type:name="PE-Texas Red-H" />
         </transforms:biex>
         <transforms:biex transforms:length="256"  transforms:maxRange="262144"  transforms:neg="0"  transforms:width="-100"  transforms:pos="4.418539922" >
           <data-type:parameter data-type:name="PE-Texas Red-W" />
         </transforms:biex>
         <transforms:linear transforms:minRange="0.6060566548"  transforms:maxRange="32"  gain="0.0104312677" >
           <data-type:parameter data-type:name="Time" />
         </transforms:linear>
       </Transformations>
       <Keywords>
         <Keyword name="FJ_FCS_VERSION"  value="3" />
         <Keyword name="$BEGINANALYSIS"  value="0" />
         <Keyword name="$ENDANALYSIS"  value="0" />
         <Keyword name="$BEGINSTEXT"  value="0" />
         <Keyword name="$ENDSTEXT"  value="0" />
         <Keyword name="$BEGINDATA"  value="2656" />
         <Keyword name="$ENDDATA"  value="0000000000000744903" />
         <Keyword name="$FIL"  value="0304-ZYL-27.fcs" />
         <Keyword name="$SYS"  value="Windows NT (unknown) 6.2" />
         <Keyword name="$TOT"  value="0000000000000014274" />
         <Keyword name="$PAR"  value="13" />
         <Keyword name="$MODE"  value="L" />
         <Keyword name="$BYTEORD"  value="4,3,2,1" />
         <Keyword name="$DATATYPE"  value="F" />
         <Keyword name="$NEXTDATA"  value="0" />
         <Keyword name="CREATOR"  value="BD FACSDiva Software Version 9.0" />
         <Keyword name="TUBE NAME"  value="27" />
         <Keyword name="$SRC"  value="0304-ZYL" />
         <Keyword name="EXPERIMENT NAME"  value="D1" />
         <Keyword name="GUID"  value="c9784610-9bdc-40c6-afe6-e0d1b3d28f05" />
         <Keyword name="$DATE"  value="04-MAR-2026" />
         <Keyword name="$BTIM"  value="16:24:08" />
         <Keyword name="$ETIM"  value="16:24:40" />
         <Keyword name="$CYT"  value="LSRFortessa" />
         <Keyword name="SETTINGS"  value="Cytometer" />
         <Keyword name="CYTNUM"  value="R647800L6120" />
         <Keyword name="WINDOW EXTENSION"  value="10.00" />
         <Keyword name="EXPORT USER NAME"  value="Administrator" />
         <Keyword name="EXPORT TIME"  value="04-MAR-2026-16:39:05" />
         <Keyword name="$OP"  value="Administrator" />
         <Keyword name="FSC ASF"  value="0.64" />
         <Keyword name="AUTOBS"  value="TRUE" />
         <Keyword name="$INST"  value=" " />
         <Keyword name="LASER1NAME"  value="Blue" />
         <Keyword name="LASER1DELAY"  value="0.00" />
         <Keyword name="LASER1ASF"  value="0.73" />
         <Keyword name="LASER2NAME"  value="Red" />
         <Keyword name="LASER2DELAY"  value="37.56" />
         <Keyword name="LASER2ASF"  value="0.59" />
         <Keyword name="LASER3NAME"  value="Violet" />
         <Keyword name="LASER3DELAY"  value="-39.08" />
         <Keyword name="LASER3ASF"  value="0.90" />
         <Keyword name="LASER4NAME"  value="YellGrn" />
         <Keyword name="LASER4DELAY"  value="75.36" />
         <Keyword name="LASER4ASF"  value="0.79" />
         <Keyword name="LASER5NAME"  value="UV" />
         <Keyword name="LASER5DELAY"  value="-76.43" />
         <Keyword name="LASER5ASF"  value="0.92" />
         <Keyword name="$TIMESTEP"  value="0.01" />
         <Keyword name="SPILL"  value="2,FITC-A,PE-Texas Red-A,1,0,0,1" />
         <Keyword name="APPLY COMPENSATION"  value="TRUE" />
         <Keyword name="THRESHOLD"  value="FSC,5000" />
         <Keyword name="$P1N"  value="FSC-A" />
         <Keyword name="$P1R"  value="262144" />
         <Keyword name="$P1B"  value="32" />
         <Keyword name="$P1E"  value="0,0" />
         <Keyword name="$P1V"  value="50" />
         <Keyword name="$P1G"  value="1.0" />
         <Keyword name="P1DISPLAY"  value="LIN" />
         <Keyword name="P1BS"  value="0" />
         <Keyword name="P1MS"  value="0" />
         <Keyword name="$P2N"  value="FSC-H" />
         <Keyword name="$P2R"  value="262144" />
         <Keyword name="$P2B"  value="32" />
         <Keyword name="$P2E"  value="0,0" />
         <Keyword name="$P2V"  value="50" />
         <Keyword name="$P2G"  value="1.0" />
         <Keyword name="P2DISPLAY"  value="LIN" />
         <Keyword name="P2BS"  value="0" />
         <Keyword name="P2MS"  value="0" />
         <Keyword name="$P3N"  value="FSC-W" />
         <Keyword name="$P3R"  value="262144" />
         <Keyword name="$P3B"  value="32" />
         <Keyword name="$P3E"  value="0,0" />
         <Keyword name="$P3V"  value="50" />
         <Keyword name="$P3G"  value="1.0" />
         <Keyword name="P3BS"  value="-1" />
         <Keyword name="P3MS"  value="0" />
         <Keyword name="$P4N"  value="SSC-A" />
         <Keyword name="$P4R"  value="262144" />
         <Keyword name="$P4B"  value="32" />
         <Keyword name="$P4E"  value="0,0" />
         <Keyword name="$P4V"  value="190" />
         <Keyword name="$P4G"  value="1.0" />
         <Keyword name="P4DISPLAY"  value="LIN" />
         <Keyword name="P4BS"  value="0" />
         <Keyword name="P4MS"  value="0" />
         <Keyword name="$P5N"  value="SSC-H" />
         <Keyword name="$P5R"  value="262144" />
         <Keyword name="$P5B"  value="32" />
         <Keyword name="$P5E"  value="0,0" />
         <Keyword name="$P5V"  value="190" />
         <Keyword name="$P5G"  value="1.0" />
         <Keyword name="P5DISPLAY"  value="LIN" />
         <Keyword name="P5BS"  value="0" />
         <Keyword name="P5MS"  value="0" />
         <Keyword name="$P6N"  value="SSC-W" />
         <Keyword name="$P6R"  value="262144" />
         <Keyword name="$P6B"  value="32" />
         <Keyword name="$P6E"  value="0,0" />
         <Keyword name="$P6V"  value="190" />
         <Keyword name="$P6G"  value="1.0" />
         <Keyword name="P6BS"  value="-1" />
         <Keyword name="P6MS"  value="0" />
         <Keyword name="$P7N"  value="FITC-A" />
         <Keyword name="$P7R"  value="262144" />
         <Keyword name="$P7B"  value="32" />
         <Keyword name="$P7E"  value="0,0" />
         <Keyword name="$P7V"  value="270" />
         <Keyword name="$P7G"  value="1.0" />
         <Keyword name="P7DISPLAY"  value="LOG" />
         <Keyword name="P7BS"  value="153" />
         <Keyword name="P7MS"  value="0" />
         <Keyword name="$P8N"  value="FITC-H" />
         <Keyword name="$P8R"  value="262144" />
         <Keyword name="$P8B"  value="32" />
         <Keyword name="$P8E"  value="0,0" />
         <Keyword name="$P8V"  value="270" />
         <Keyword name="$P8G"  value="1.0" />
         <Keyword name="P8DISPLAY"  value="LOG" />
         <Keyword name="P8BS"  value="0" />
         <Keyword name="P8MS"  value="0" />
         <Keyword name="$P9N"  value="FITC-W" />
         <Keyword name="$P9R"  value="262144" />
         <Keyword name="$P9B"  value="32" />
         <Keyword name="$P9E"  value="0,0" />
         <Keyword name="$P9V"  value="270" />
         <Keyword name="$P9G"  value="1.0" />
         <Keyword name="P9BS"  value="-1" />
         <Keyword name="P9MS"  value="0" />
         <Keyword name="$P10N"  value="PE-Texas Red-A" />
         <Keyword name="$P10R"  value="262144" />
         <Keyword name="$P10B"  value="32" />
         <Keyword name="$P10E"  value="0,0" />
         <Keyword name="$P10V"  value="340" />
         <Keyword name="$P10G"  value="1.0" />
         <Keyword name="P10DISPLAY"  value="LOG" />
         <Keyword name="P10BS"  value="91" />
         <Keyword name="P10MS"  value="0" />
         <Keyword name="$P11N"  value="PE-Texas Red-H" />
         <Keyword name="$P11R"  value="262144" />
         <Keyword name="$P11B"  value="32" />
         <Keyword name="$P11E"  value="0,0" />
         <Keyword name="$P11V"  value="340" />
         <Keyword name="$P11G"  value="1.0" />
         <Keyword name="P11DISPLAY"  value="LOG" />
         <Keyword name="P11BS"  value="0" />
         <Keyword name="P11MS"  value="0" />
         <Keyword name="$P12N"  value="PE-Texas Red-W" />
         <Keyword name="$P12R"  value="262144" />
         <Keyword name="$P12B"  value="32" />
         <Keyword name="$P12E"  value="0,0" />
         <Keyword name="$P12V"  value="340" />
         <Keyword name="$P12G"  value="1.0" />
         <Keyword name="P12BS"  value="-1" />
         <Keyword name="P12MS"  value="0" />
         <Keyword name="$P13N"  value="Time" />
         <Keyword name="$P13R"  value="262144" />
         <Keyword name="$P13B"  value="32" />
         <Keyword name="$P13E"  value="0,0" />
         <Keyword name="$P13G"  value="0.01" />
         <Keyword name="P13BS"  value="0" />
         <Keyword name="P13MS"  value="0" />
         <Keyword name="CST SETUP STATUS"  value="SUCCESS" />
         <Keyword name="CST BEADS LOT ID"  value="40128" />
         <Keyword name="CYTOMETER CONFIG NAME"  value="Lijiaxin" />
         <Keyword name="CYTOMETER CONFIG CREATE DATE"  value="2023-12-12T15:27:22+08:00" />
         <Keyword name="CST SETUP DATE"  value="2024-10-30T16:41:40+08:00" />
         <Keyword name="CST BASELINE DATE"  value="2024-10-30T16:34:20+08:00" />
         <Keyword name="CST BEADS EXPIRED"  value="False" />
         <Keyword name="CST PERFORMANCE EXPIRED"  value="2024-10-31T16:41:40+08:00" />
         <Keyword name="CST REGULATORY STATUS"  value="RUO Performance Check" />
         <Keyword name="$P1S"  value="" />
         <Keyword name="$P2S"  value="" />
         <Keyword name="$P3S"  value="" />
         <Keyword name="$P4S"  value="" />
         <Keyword name="$P5S"  value="" />
         <Keyword name="$P6S"  value="" />
         <Keyword name="$P7S"  value="" />
         <Keyword name="$P8S"  value="" />
         <Keyword name="$P9S"  value="" />
         <Keyword name="$P10S"  value="" />
         <Keyword name="$P11S"  value="" />
         <Keyword name="$P12S"  value="" />
         <Keyword name="$P13S"  value="" />
       </Keywords>
       <SampleNode name="0304-ZYL-27.fcs"  annotation=""  owningGroup=""  expanded="1"  sortPriority="10"  count="14274"  sampleID="22" >
         <Graph smoothing="0"  backColor="#ffffff"  foreColor="#000000"  type="Pseudocolor"  fast="1" >
           <Axis dimension="x"  name="FSC-A"  label=""  auto="auto" />
           <Axis dimension="y"  name="SSC-A"  label=""  auto="auto" />
           <GraphSettings level="5%"  smoothingHighResolution="1"  contourHighResolution="1"  histogramSmoothingCount="0"  graphResolution="256"  showOutliers="0"  drawLargeDots="0"  dotsToDraw="8000"  tint="le.chartfill.tinted.40"  lineWeight="le.lineweight.normal"  lineStyle="le.linestyle.solid" />
           <GraphEnvironment showGrid="0"  showAxes="tnlTNL"  showGates="1"  showFreqOnPlots="1"  showGateNameOnPlots="1"  showMedians="0"  showUncomped="0"  addEventParam="0"  lastYAxisName="" >
             <TextTraits font="SansSerif"  size="11"  name="Labels"  style="plain"  color="#000000"  background="#00ffffff"  just="left" />
             <TextTraits font="SansSerif"  size="11"  name="LayoutGates"  style="plain"  color="#000000"  background="#00ffffff"  just="left" />
             <TextTraits font="SansSerif"  size="9"  name="Numbers"  style="plain"  color="#000000"  background="#00ffffff"  just="left" />
             <TextTraits font="SansSerif"  size="9"  name="Legend"  style="plain"  color="#000000"  background="#00ffffff"  just="left" />
             <WindowPosition x="0"  y="0"  width="0"  height="0"  displayed="0"  panelState="" />
           </GraphEnvironment>
         </Graph>
         <Subpopulations>
           <Population name="Cells"  annotation=""  owningGroup="All Samples"  expanded="1"  sortPriority="10"  count="13696" >
             <Graph smoothing="0"  backColor="#ffffff"  foreColor="#000000"  heatMapStatParameter="FITC-A"  type="Pseudocolor"  fast="1" >
               <Axis dimension="x"  name="FSC-A"  label=""  auto="auto" />
               <Axis dimension="y"  name="SSC-A"  label=""  auto="auto" />
               <GraphSettings level="5%"  smoothingHighResolution="1"  contourHighResolution="1"  histogramSmoothingCount="0"  graphResolution="256"  showOutliers="0"  drawLargeDots="0"  dotsToDraw="8000"  tint="le.chartfill.tinted.40"  lineWeight="le.lineweight.normal"  lineStyle="le.linestyle.solid" />
               <GraphEnvironment showGrid="0"  showAxes="tnlTNL"  showGates="1"  showFreqOnPlots="1"  showGateNameOnPlots="1"  showMedians="0"  showUncomped="0"  addEventParam="0"  lastYAxisName="" >
                 <TextTraits font="SansSerif"  size="11"  name="Labels"  style="plain"  color="#000000"  background="#00ffffff"  just="left" />
                 <TextTraits font="SansSerif"  size="11"  name="LayoutGates"  style="plain"  color="#000000"  background="#00ffffff"  just="left" />
                 <TextTraits font="SansSerif"  size="9"  name="Numbers"  style="plain"  color="#000000"  background="#00ffffff"  just="left" />
                 <TextTraits font="SansSerif"  size="9"  name="Legend"  style="plain"  color="#000000"  background="#00ffffff"  just="left" />
                 <WindowPosition x="950"  y="126"  width="390"  height="582"  displayed="1"  panelState="---" />
               </GraphEnvironment>
             </Graph>
             <Gate gating:id="ID648183970" >
               <gating:PolygonGate eventsInside="1"  annoOffsetX="0"  annoOffsetY="0"  tint="#000000"  isTinted="0"  lineWeight="Normal"  userDefined="1"  quadId="-1"  gateResolution="256" >
                 <gating:dimension>
                   <data-type:fcs-dimension data-type:name="FSC-A" />
                 </gating:dimension>
                 <gating:dimension>
                   <data-type:fcs-dimension data-type:name="SSC-A" />
                 </gating:dimension>
                 <gating:vertex>
                   <gating:coordinate data-type:value="5164.099336435" />
                   <gating:coordinate data-type:value="6795.8192125904" />
                 </gating:vertex>
                 <gating:vertex>
                   <gating:coordinate data-type:value="4303.4161136958" />
                   <gating:coordinate data-type:value="24569.5002301345" />
                 </gating:vertex>
                 <gating:vertex>
                   <gating:coordinate data-type:value="22808.1054025877" />
                   <gating:coordinate data-type:value="37115.6280072244" />
                 </gating:vertex>
                 <gating:vertex>
                   <gating:coordinate data-type:value="58526.4591462629" />
                   <gating:coordinate data-type:value="46525.2238400418" />
                 </gating:vertex>
                 <gating:vertex>
                   <gating:coordinate data-type:value="65411.9249281762" />
                   <gating:coordinate data-type:value="37638.3833312698" />
                 </gating:vertex>
                 <gating:vertex>
                   <gating:coordinate data-type:value="53792.7014211975" />
                   <gating:coordinate data-type:value="19864.7023137257" />
                 </gating:vertex>
                 <gating:vertex>
                   <gating:coordinate data-type:value="26250.8382935444" />
                   <gating:coordinate data-type:value="5227.5532404541" />
                 </gating:vertex>
               </gating:PolygonGate>
             </Gate>
             <Subpopulations>
               <Population name="Single Cells"  annotation=""  owningGroup="All Samples"  expanded="1"  sortPriority="10"  count="10414" >
                 <Graph smoothing="0"  backColor="#ffffff"  foreColor="#000000"  heatMapStatParameter="FITC-A"  type="Pseudocolor"  fast="1" >
                   <Axis dimension="x"  name="FSC-A"  label=""  auto="auto" />
                   <Axis dimension="y"  name="FSC-H"  label=""  auto="auto" />
                   <GraphSettings level="5%"  smoothingHighResolution="1"  contourHighResolution="1"  histogramSmoothingCount="0"  graphResolution="256"  showOutliers="0"  drawLargeDots="0"  dotsToDraw="8000"  tint="le.chartfill.tinted.40"  lineWeight="le.lineweight.normal"  lineStyle="le.linestyle.solid" />
                   <GraphEnvironment showGrid="0"  showAxes="tnlTNL"  showGates="1"  showFreqOnPlots="1"  showGateNameOnPlots="1"  showMedians="0"  showUncomped="0"  addEventParam="0"  lastYAxisName="" >
                     <TextTraits font="SansSerif"  size="11"  name="Labels"  style="plain"  color="#000000"  background="#00ffffff"  just="left" />
                     <TextTraits font="SansSerif"  size="11"  name="LayoutGates"  style="plain"  color="#000000"  background="#00ffffff"  just="left" />
                     <TextTraits font="SansSerif"  size="9"  name="Numbers"  style="plain"  color="#000000"  background="#00ffffff"  just="left" />
                     <TextTraits font="SansSerif"  size="9"  name="Legend"  style="plain"  color="#000000"  background="#00ffffff"  just="left" />
                     <WindowPosition x="1020"  y="127"  width="390"  height="582"  displayed="1"  panelState="---" />
                   </GraphEnvironment>
                 </Graph>
                 <Gate gating:id="ID1740117649"  gating:parent_id="ID648183970" >
                   <gating:PolygonGate eventsInside="1"  annoOffsetX="0"  annoOffsetY="0"  tint="#000000"  isTinted="0"  lineWeight="Normal"  userDefined="1"  quadId="-1"  gateResolution="256" >
                     <gating:dimension>
                       <data-type:fcs-dimension data-type:name="FSC-A" />
                     </gating:dimension>
                     <gating:dimension>
                       <data-type:fcs-dimension data-type:name="FSC-H" />
                     </gating:dimension>
                     <gating:vertex>
                       <gating:coordinate data-type:value="7195.5736183374" />
                       <gating:coordinate data-type:value="6875.7591873363" />
                     </gating:vertex>
                     <gating:vertex>
                       <gating:coordinate data-type:value="54576.9908707258" />
                       <gating:coordinate data-type:value="44379.2351069096" />
                     </gating:vertex>
                     <gating:vertex>
                       <gating:coordinate data-type:value="60217.8607651765" />
                       <gating:coordinate data-type:value="32087.415818446" />
                     </gating:vertex>
                     <gating:vertex>
                       <gating:coordinate data-type:value="6783.2211925054" />
                       <gating:coordinate data-type:value="4838.8092053097" />
                     </gating:vertex>
                   </gating:PolygonGate>
                 </Gate>
                 <Subpopulations>
                   <Population name="Single Cells"  annotation=""  owningGroup="All Samples"  expanded="1"  sortPriority="10"  count="9800" >
                     <Graph smoothing="0"  backColor="#ffffff"  foreColor="#000000"  heatMapStatParameter="FITC-A"  type="Pseudocolor"  fast="1" >
                       <Axis dimension="x"  name="FITC-A"  label=""  auto="auto" />
                       <Axis dimension="y"  name="SSC-A"  label=""  auto="auto" />
                       <GraphSettings level="5%"  smoothingHighResolution="1"  contourHighResolution="1"  histogramSmoothingCount="0"  graphResolution="256"  showOutliers="0"  drawLargeDots="0"  dotsToDraw="8000"  tint="le.chartfill.tinted.40"  lineWeight="le.lineweight.normal"  lineStyle="le.linestyle.solid" />
                       <GraphEnvironment showGrid="0"  showAxes="tnlTNL"  showGates="1"  showFreqOnPlots="1"  showGateNameOnPlots="1"  showMedians="0"  showUncomped="0"  addEventParam="0"  lastYAxisName="" >
                         <TextTraits font="SansSerif"  size="11"  name="Labels"  style="plain"  color="#000000"  background="#00ffffff"  just="left" />
                         <TextTraits font="SansSerif"  size="11"  name="LayoutGates"  style="plain"  color="#000000"  background="#00ffffff"  just="left" />
                         <TextTraits font="SansSerif"  size="9"  name="Numbers"  style="plain"  color="#000000"  background="#00ffffff"  just="left" />
                         <TextTraits font="SansSerif"  size="9"  name="Legend"  style="plain"  color="#000000"  background="#00ffffff"  just="left" />
                         <WindowPosition x="565"  y="380"  width="390"  height="582"  displayed="0"  panelState="---" />
                       </GraphEnvironment>
                     </Graph>
                     <Gate gating:id="ID1893697338"  gating:parent_id="ID1740117649" >
                       <gating:PolygonGate eventsInside="1"  annoOffsetX="-32"  annoOffsetY="-18"  tint="#000000"  isTinted="0"  lineWeight="Normal"  userDefined="1"  quadId="-1"  gateResolution="256" >
                         <gating:dimension>
                           <data-type:fcs-dimension data-type:name="SSC-H" />
                         </gating:dimension>
                         <gating:dimension>
                           <data-type:fcs-dimension data-type:name="SSC-A" />
                         </gating:dimension>
                         <gating:vertex>
                           <gating:coordinate data-type:value="4694.6073908862" />
                           <gating:coordinate data-type:value="6212.7589697981" />
                         </gating:vertex>
                         <gating:vertex>
                           <gating:coordinate data-type:value="24204.8024732051" />
                           <gating:coordinate data-type:value="43510.7373314072" />
                         </gating:vertex>
                         <gating:vertex>
                           <gating:coordinate data-type:value="30595.6024542212" />
                           <gating:coordinate data-type:value="37203.4177367271" />
                         </gating:vertex>
                         <gating:vertex>
                           <gating:coordinate data-type:value="4805.9032636687" />
                           <gating:coordinate data-type:value="5432.3423293793" />
                         </gating:vertex>
                       </gating:PolygonGate>
                     </Gate>
                     <Subpopulations>
                       <Population name="FITC-A, SSC-A subset"  annotation=""  owningGroup="All Samples"  expanded="1"  sortPriority="10"  count="21" >
                         <Graph smoothing="0"  backColor="#ffffff"  foreColor="#000000"  heatMapStatParameter="FITC-A"  type="Pseudocolor"  fast="1" >
                           <Axis dimension="x"  name="FITC-A"  label=""  auto="auto" />
                           <Axis dimension="y"  name="SSC-A"  label=""  auto="auto" />
                           <GraphSettings level="5%"  smoothingHighResolution="1"  contourHighResolution="1"  histogramSmoothingCount="0"  graphResolution="256"  showOutliers="0"  drawLargeDots="0"  dotsToDraw="8000"  tint="le.chartfill.tinted.40"  lineWeight="le.lineweight.normal"  lineStyle="le.linestyle.solid" />
                           <GraphEnvironment showGrid="0"  showAxes="tnlTNL"  showGates="1"  showFreqOnPlots="1"  showGateNameOnPlots="1"  showMedians="0"  showUncomped="0"  addEventParam="0"  lastYAxisName="" >
                             <TextTraits font="SansSerif"  size="11"  name="Labels"  style="plain"  color="#000000"  background="#00ffffff"  just="left" />
                             <TextTraits font="SansSerif"  size="11"  name="LayoutGates"  style="plain"  color="#000000"  background="#00ffffff"  just="left" />
                             <TextTraits font="SansSerif"  size="9"  name="Numbers"  style="plain"  color="#000000"  background="#00ffffff"  just="left" />
                             <TextTraits font="SansSerif"  size="9"  name="Legend"  style="plain"  color="#000000"  background="#00ffffff"  just="left" />
                             <WindowPosition x="825"  y="281"  width="390"  height="582"  displayed="1"  panelState="---" />
                           </GraphEnvironment>
                         </Graph>
                         <Gate gating:id="ID940402997"  gating:parent_id="ID1893697338" >
                           <gating:RectangleGate eventsInside="1"  annoOffsetX="0"  annoOffsetY="80"  tint="#000000"  isTinted="0"  lineWeight="Normal"  userDefined="1"  percentX="0"  percentY="0" >
                             <gating:dimension gating:min="100.80771080175539"  gating:max="28995.259140603324" >
                               <data-type:fcs-dimension data-type:name="FITC-A" />
                             </gating:dimension>
                             <gating:dimension gating:min="2191.5870276359933"  gating:max="61101.44782584753" >
                               <data-type:fcs-dimension data-type:name="SSC-A" />
                             </gating:dimension>
                           </gating:RectangleGate>
                         </Gate>
                       </Population>
                     </Subpopulations>
                   </Population>
                 </Subpopulations>
               </Population>
             </Subpopulations>
           </Population>
         </Subpopulations>
       </SampleNode>
     </Sample>
     <Sample>
       <DataSet uri="file:/C:/Users/wyx/Desktop/0304/0304/0304-ZYL/0304-ZYL-28.fcs"  sampleID="23" />
       <Transformations>
         <transforms:log transforms:offset="1000"  transforms:decades="2.0103902988" >
           <data-type:parameter data-type:name="FSC-A" />
         </transforms:log>
         <transforms:log transforms:offset="1000"  transforms:decades="2.4218277001" >
           <data-type:parameter data-type:name="FSC-H" />
         </transforms:log>
         <transforms:linear transforms:minRange="0"  transforms:maxRange="262144"  gain="1" >
           <data-type:parameter data-type:name="FSC-W" />
         </transforms:linear>
         <transforms:log transforms:offset="1"  transforms:decades="5.0466780681" >
           <data-type:parameter data-type:name="SSC-A" />
         </transforms:log>
         <transforms:log transforms:offset="1000"  transforms:decades="2.4218277" >
           <data-type:parameter data-type:name="SSC-H" />
         </transforms:log>
         <transforms:linear transforms:minRange="0"  transforms:maxRange="262144"  gain="1" >
           <data-type:parameter data-type:name="SSC-W" />
         </transforms:linear>
         <transforms:log transforms:offset="1"  transforms:decades="5.4185399219" >
           <data-type:parameter data-type:name="FITC-A" />
         </transforms:log>
         <transforms:biex transforms:length="256"  transforms:maxRange="262144"  transforms:neg="0"  transforms:width="-100"  transforms:pos="4.418539922" >
           <data-type:parameter data-type:name="FITC-H" />
         </transforms:biex>
         <transforms:biex transforms:length="256"  transforms:maxRange="262144"  transforms:neg="0"  transforms:width="-100"  transforms:pos="4.418539922" >
           <data-type:parameter data-type:name="FITC-W" />
         </transforms:biex>
         <transforms:biex transforms:length="256"  transforms:maxRange="262144"  transforms:neg="0"  transforms:width="-100"  transforms:pos="4.418539922" >
           <data-type:parameter data-type:name="PE-Texas Red-A" />
         </transforms:biex>
         <transforms:biex transforms:length="256"  transforms:maxRange="262144"  transforms:neg="0"  transforms:width="-100"  transforms:pos="4.418539922" >
           <data-type:parameter data-type:name="PE-Texas Red-H" />
         </transforms:biex>
         <transforms:biex transforms:length="256"  transforms:maxRange="262144"  transforms:neg="0"  transforms:width="-100"  transforms:pos="4.418539922" >
           <data-type:parameter data-type:name="PE-Texas Red-W" />
         </transforms:biex>
         <transforms:linear transforms:minRange="0.2915780796"  transforms:maxRange="24"  gain="0.0104135028" >
           <data-type:parameter data-type:name="Time" />
         </transforms:linear>
       </Transformations>
       <Keywords>
         <Keyword name="FJ_FCS_VERSION"  value="3" />
         <Keyword name="$BEGINANALYSIS"  value="0" />
         <Keyword name="$ENDANALYSIS"  value="0" />
         <Keyword name="$BEGINSTEXT"  value="0" />
         <Keyword name="$ENDSTEXT"  value="0" />
         <Keyword name="$BEGINDATA"  value="2655" />
         <Keyword name="$ENDDATA"  value="0000000000000745890" />
         <Keyword name="$FIL"  value="0304-ZYL-28.fcs" />
         <Keyword name="$SYS"  value="Windows NT (unknown) 6.2" />
         <Keyword name="$TOT"  value="0000000000000014293" />
         <Keyword name="$PAR"  value="13" />
         <Keyword name="$MODE"  value="L" />
         <Keyword name="$BYTEORD"  value="4,3,2,1" />
         <Keyword name="$DATATYPE"  value="F" />
         <Keyword name="$NEXTDATA"  value="0" />
         <Keyword name="CREATOR"  value="BD FACSDiva Software Version 9.0" />
         <Keyword name="TUBE NAME"  value="28" />
         <Keyword name="$SRC"  value="0304-ZYL" />
         <Keyword name="EXPERIMENT NAME"  value="D1" />
         <Keyword name="GUID"  value="8945df6d-9f05-4b91-b9d3-301f3765e1c0" />
         <Keyword name="$DATE"  value="04-MAR-2026" />
         <Keyword name="$BTIM"  value="16:25:00" />
         <Keyword name="$ETIM"  value="16:25:24" />
         <Keyword name="$CYT"  value="LSRFortessa" />
         <Keyword name="SETTINGS"  value="Cytometer" />
         <Keyword name="CYTNUM"  value="R647800L6120" />
         <Keyword name="WINDOW EXTENSION"  value="10.00" />
         <Keyword name="EXPORT USER NAME"  value="Administrator" />
         <Keyword name="EXPORT TIME"  value="04-MAR-2026-16:39:05" />
         <Keyword name="$OP"  value="Administrator" />
         <Keyword name="FSC ASF"  value="0.64" />
         <Keyword name="AUTOBS"  value="TRUE" />
         <Keyword name="$INST"  value=" " />
         <Keyword name="LASER1NAME"  value="Blue" />
         <Keyword name="LASER1DELAY"  value="0.00" />
         <Keyword name="LASER1ASF"  value="0.73" />
         <Keyword name="LASER2NAME"  value="Red" />
         <Keyword name="LASER2DELAY"  value="37.56" />
         <Keyword name="LASER2ASF"  value="0.59" />
         <Keyword name="LASER3NAME"  value="Violet" />
         <Keyword name="LASER3DELAY"  value="-39.08" />
         <Keyword name="LASER3ASF"  value="0.90" />
         <Keyword name="LASER4NAME"  value="YellGrn" />
         <Keyword name="LASER4DELAY"  value="75.36" />
         <Keyword name="LASER4ASF"  value="0.79" />
         <Keyword name="LASER5NAME"  value="UV" />
         <Keyword name="LASER5DELAY"  value="-76.43" />
         <Keyword name="LASER5ASF"  value="0.92" />
         <Keyword name="$TIMESTEP"  value="0.01" />
         <Keyword name="SPILL"  value="2,FITC-A,PE-Texas Red-A,1,0,0,1" />
         <Keyword name="APPLY COMPENSATION"  value="TRUE" />
         <Keyword name="THRESHOLD"  value="FSC,5000" />
         <Keyword name="$P1N"  value="FSC-A" />
         <Keyword name="$P1R"  value="262144" />
         <Keyword name="$P1B"  value="32" />
         <Keyword name="$P1E"  value="0,0" />
         <Keyword name="$P1V"  value="50" />
         <Keyword name="$P1G"  value="1.0" />
         <Keyword name="P1DISPLAY"  value="LIN" />
         <Keyword name="P1BS"  value="0" />
         <Keyword name="P1MS"  value="0" />
         <Keyword name="$P2N"  value="FSC-H" />
         <Keyword name="$P2R"  value="262144" />
         <Keyword name="$P2B"  value="32" />
         <Keyword name="$P2E"  value="0,0" />
         <Keyword name="$P2V"  value="50" />
         <Keyword name="$P2G"  value="1.0" />
         <Keyword name="P2DISPLAY"  value="LIN" />
         <Keyword name="P2BS"  value="0" />
         <Keyword name="P2MS"  value="0" />
         <Keyword name="$P3N"  value="FSC-W" />
         <Keyword name="$P3R"  value="262144" />
         <Keyword name="$P3B"  value="32" />
         <Keyword name="$P3E"  value="0,0" />
         <Keyword name="$P3V"  value="50" />
         <Keyword name="$P3G"  value="1.0" />
         <Keyword name="P3BS"  value="-1" />
         <Keyword name="P3MS"  value="0" />
         <Keyword name="$P4N"  value="SSC-A" />
         <Keyword name="$P4R"  value="262144" />
         <Keyword name="$P4B"  value="32" />
         <Keyword name="$P4E"  value="0,0" />
         <Keyword name="$P4V"  value="190" />
         <Keyword name="$P4G"  value="1.0" />
         <Keyword name="P4DISPLAY"  value="LIN" />
         <Keyword name="P4BS"  value="0" />
         <Keyword name="P4MS"  value="0" />
         <Keyword name="$P5N"  value="SSC-H" />
         <Keyword name="$P5R"  value="262144" />
         <Keyword name="$P5B"  value="32" />
         <Keyword name="$P5E"  value="0,0" />
         <Keyword name="$P5V"  value="190" />
         <Keyword name="$P5G"  value="1.0" />
         <Keyword name="P5DISPLAY"  value="LIN" />
         <Keyword name="P5BS"  value="0" />
         <Keyword name="P5MS"  value="0" />
         <Keyword name="$P6N"  value="SSC-W" />
         <Keyword name="$P6R"  value="262144" />
         <Keyword name="$P6B"  value="32" />
         <Keyword name="$P6E"  value="0,0" />
         <Keyword name="$P6V"  value="190" />
         <Keyword name="$P6G"  value="1.0" />
         <Keyword name="P6BS"  value="-1" />
         <Keyword name="P6MS"  value="0" />
         <Keyword name="$P7N"  value="FITC-A" />
         <Keyword name="$P7R"  value="262144" />
         <Keyword name="$P7B"  value="32" />
         <Keyword name="$P7E"  value="0,0" />
         <Keyword name="$P7V"  value="270" />
         <Keyword name="$P7G"  value="1.0" />
         <Keyword name="P7DISPLAY"  value="LOG" />
         <Keyword name="P7BS"  value="57" />
         <Keyword name="P7MS"  value="0" />
         <Keyword name="$P8N"  value="FITC-H" />
         <Keyword name="$P8R"  value="262144" />
         <Keyword name="$P8B"  value="32" />
         <Keyword name="$P8E"  value="0,0" />
         <Keyword name="$P8V"  value="270" />
         <Keyword name="$P8G"  value="1.0" />
         <Keyword name="P8DISPLAY"  value="LOG" />
         <Keyword name="P8BS"  value="0" />
         <Keyword name="P8MS"  value="0" />
         <Keyword name="$P9N"  value="FITC-W" />
         <Keyword name="$P9R"  value="262144" />
         <Keyword name="$P9B"  value="32" />
         <Keyword name="$P9E"  value="0,0" />
         <Keyword name="$P9V"  value="270" />
         <Keyword name="$P9G"  value="1.0" />
         <Keyword name="P9BS"  value="-1" />
         <Keyword name="P9MS"  value="0" />
         <Keyword name="$P10N"  value="PE-Texas Red-A" />
         <Keyword name="$P10R"  value="262144" />
         <Keyword name="$P10B"  value="32" />
         <Keyword name="$P10E"  value="0,0" />
         <Keyword name="$P10V"  value="340" />
         <Keyword name="$P10G"  value="1.0" />
         <Keyword name="P10DISPLAY"  value="LOG" />
         <Keyword name="P10BS"  value="49" />
         <Keyword name="P10MS"  value="0" />
         <Keyword name="$P11N"  value="PE-Texas Red-H" />
         <Keyword name="$P11R"  value="262144" />
         <Keyword name="$P11B"  value="32" />
         <Keyword name="$P11E"  value="0,0" />
         <Keyword name="$P11V"  value="340" />
         <Keyword name="$P11G"  value="1.0" />
         <Keyword name="P11DISPLAY"  value="LOG" />
         <Keyword name="P11BS"  value="0" />
         <Keyword name="P11MS"  value="0" />
         <Keyword name="$P12N"  value="PE-Texas Red-W" />
         <Keyword name="$P12R"  value="262144" />
         <Keyword name="$P12B"  value="32" />
         <Keyword name="$P12E"  value="0,0" />
         <Keyword name="$P12V"  value="340" />
         <Keyword name="$P12G"  value="1.0" />
         <Keyword name="P12BS"  value="-1" />
         <Keyword name="P12MS"  value="0" />
         <Keyword name="$P13N"  value="Time" />
         <Keyword name="$P13R"  value="262144" />
         <Keyword name="$P13B"  value="32" />
         <Keyword name="$P13E"  value="0,0" />
         <Keyword name="$P13G"  value="0.01" />
         <Keyword name="P13BS"  value="0" />
         <Keyword name="P13MS"  value="0" />
         <Keyword name="CST SETUP STATUS"  value="SUCCESS" />
         <Keyword name="CST BEADS LOT ID"  value="40128" />
         <Keyword name="CYTOMETER CONFIG NAME"  value="Lijiaxin" />
         <Keyword name="CYTOMETER CONFIG CREATE DATE"  value="2023-12-12T15:27:22+08:00" />
         <Keyword name="CST SETUP DATE"  value="2024-10-30T16:41:40+08:00" />
         <Keyword name="CST BASELINE DATE"  value="2024-10-30T16:34:20+08:00" />
         <Keyword name="CST BEADS EXPIRED"  value="False" />
         <Keyword name="CST PERFORMANCE EXPIRED"  value="2024-10-31T16:41:40+08:00" />
         <Keyword name="CST REGULATORY STATUS"  value="RUO Performance Check" />
         <Keyword name="$P1S"  value="" />
         <Keyword name="$P2S"  value="" />
         <Keyword name="$P3S"  value="" />
         <Keyword name="$P4S"  value="" />
         <Keyword name="$P5S"  value="" />
         <Keyword name="$P6S"  value="" />
         <Keyword name="$P7S"  value="" />
         <Keyword name="$P8S"  value="" />
         <Keyword name="$P9S"  value="" />
         <Keyword name="$P10S"  value="" />
         <Keyword name="$P11S"  value="" />
         <Keyword name="$P12S"  value="" />
         <Keyword name="$P13S"  value="" />
       </Keywords>
       <SampleNode name="0304-ZYL-28.fcs"  annotation=""  owningGroup=""  expanded="1"  sortPriority="10"  count="14293"  sampleID="23" >
         <Graph smoothing="0"  backColor="#ffffff"  foreColor="#000000"  type="Pseudocolor"  fast="1" >
           <Axis dimension="x"  name="FSC-A"  label=""  auto="auto" />
           <Axis dimension="y"  name="SSC-A"  label=""  auto="auto" />
           <GraphSettings level="5%"  smoothingHighResolution="1"  contourHighResolution="1"  histogramSmoothingCount="0"  graphResolution="256"  showOutliers="0"  drawLargeDots="0"  dotsToDraw="8000"  tint="le.chartfill.tinted.40"  lineWeight="le.lineweight.normal"  lineStyle="le.linestyle.solid" />
           <GraphEnvironment showGrid="0"  showAxes="tnlTNL"  showGates="1"  showFreqOnPlots="1"  showGateNameOnPlots="1"  showMedians="0"  showUncomped="0"  addEventParam="0"  lastYAxisName="" >
             <TextTraits font="SansSerif"  size="11"  name="Labels"  style="plain"  color="#000000"  background="#00ffffff"  just="left" />
             <TextTraits font="SansSerif"  size="11"  name="LayoutGates"  style="plain"  color="#000000"  background="#00ffffff"  just="left" />
             <TextTraits font="SansSerif"  size="9"  name="Numbers"  style="plain"  color="#000000"  background="#00ffffff"  just="left" />
             <TextTraits font="SansSerif"  size="9"  name="Legend"  style="plain"  color="#000000"  background="#00ffffff"  just="left" />
             <WindowPosition x="0"  y="0"  width="0"  height="0"  displayed="0"  panelState="" />
           </GraphEnvironment>
         </Graph>
         <Subpopulations>
           <Population name="Cells"  annotation=""  owningGroup="All Samples"  expanded="1"  sortPriority="10"  count="13798" >
             <Graph smoothing="0"  backColor="#ffffff"  foreColor="#000000"  heatMapStatParameter="FITC-A"  type="Pseudocolor"  fast="1" >
               <Axis dimension="x"  name="FSC-A"  label=""  auto="auto" />
               <Axis dimension="y"  name="SSC-A"  label=""  auto="auto" />
               <GraphSettings level="5%"  smoothingHighResolution="1"  contourHighResolution="1"  histogramSmoothingCount="0"  graphResolution="256"  showOutliers="0"  drawLargeDots="0"  dotsToDraw="8000"  tint="le.chartfill.tinted.40"  lineWeight="le.lineweight.normal"  lineStyle="le.linestyle.solid" />
               <GraphEnvironment showGrid="0"  showAxes="tnlTNL"  showGates="1"  showFreqOnPlots="1"  showGateNameOnPlots="1"  showMedians="0"  showUncomped="0"  addEventParam="0"  lastYAxisName="" >
                 <TextTraits font="SansSerif"  size="11"  name="Labels"  style="plain"  color="#000000"  background="#00ffffff"  just="left" />
                 <TextTraits font="SansSerif"  size="11"  name="LayoutGates"  style="plain"  color="#000000"  background="#00ffffff"  just="left" />
                 <TextTraits font="SansSerif"  size="9"  name="Numbers"  style="plain"  color="#000000"  background="#00ffffff"  just="left" />
                 <TextTraits font="SansSerif"  size="9"  name="Legend"  style="plain"  color="#000000"  background="#00ffffff"  just="left" />
                 <WindowPosition x="950"  y="126"  width="390"  height="582"  displayed="1"  panelState="---" />
               </GraphEnvironment>
             </Graph>
             <Gate gating:id="ID485914928" >
               <gating:PolygonGate eventsInside="1"  annoOffsetX="0"  annoOffsetY="0"  tint="#000000"  isTinted="0"  lineWeight="Normal"  userDefined="1"  quadId="-1"  gateResolution="256" >
                 <gating:dimension>
                   <data-type:fcs-dimension data-type:name="FSC-A" />
                 </gating:dimension>
                 <gating:dimension>
                   <data-type:fcs-dimension data-type:name="SSC-A" />
                 </gating:dimension>
                 <gating:vertex>
                   <gating:coordinate data-type:value="5164.099336435" />
                   <gating:coordinate data-type:value="6795.8192125904" />
                 </gating:vertex>
                 <gating:vertex>
                   <gating:coordinate data-type:value="4303.4161136958" />
                   <gating:coordinate data-type:value="24569.5002301345" />
                 </gating:vertex>
                 <gating:vertex>
                   <gating:coordinate data-type:value="22808.1054025877" />
                   <gating:coordinate data-type:value="37115.6280072244" />
                 </gating:vertex>
                 <gating:vertex>
                   <gating:coordinate data-type:value="58526.4591462629" />
                   <gating:coordinate data-type:value="46525.2238400418" />
                 </gating:vertex>
                 <gating:vertex>
                   <gating:coordinate data-type:value="65411.9249281762" />
                   <gating:coordinate data-type:value="37638.3833312698" />
                 </gating:vertex>
                 <gating:vertex>
                   <gating:coordinate data-type:value="53792.7014211975" />
                   <gating:coordinate data-type:value="19864.7023137257" />
                 </gating:vertex>
                 <gating:vertex>
                   <gating:coordinate data-type:value="26250.8382935444" />
                   <gating:coordinate data-type:value="5227.5532404541" />
                 </gating:vertex>
               </gating:PolygonGate>
             </Gate>
             <Subpopulations>
               <Population name="Single Cells"  annotation=""  owningGroup="All Samples"  expanded="1"  sortPriority="10"  count="9973" >
                 <Graph smoothing="0"  backColor="#ffffff"  foreColor="#000000"  heatMapStatParameter="FITC-A"  type="Pseudocolor"  fast="1" >
                   <Axis dimension="x"  name="FSC-A"  label=""  auto="auto" />
                   <Axis dimension="y"  name="FSC-H"  label=""  auto="auto" />
                   <GraphSettings level="5%"  smoothingHighResolution="1"  contourHighResolution="1"  histogramSmoothingCount="0"  graphResolution="256"  showOutliers="0"  drawLargeDots="0"  dotsToDraw="8000"  tint="le.chartfill.tinted.40"  lineWeight="le.lineweight.normal"  lineStyle="le.linestyle.solid" />
                   <GraphEnvironment showGrid="0"  showAxes="tnlTNL"  showGates="1"  showFreqOnPlots="1"  showGateNameOnPlots="1"  showMedians="0"  showUncomped="0"  addEventParam="0"  lastYAxisName="" >
                     <TextTraits font="SansSerif"  size="11"  name="Labels"  style="plain"  color="#000000"  background="#00ffffff"  just="left" />
                     <TextTraits font="SansSerif"  size="11"  name="LayoutGates"  style="plain"  color="#000000"  background="#00ffffff"  just="left" />
                     <TextTraits font="SansSerif"  size="9"  name="Numbers"  style="plain"  color="#000000"  background="#00ffffff"  just="left" />
                     <TextTraits font="SansSerif"  size="9"  name="Legend"  style="plain"  color="#000000"  background="#00ffffff"  just="left" />
                     <WindowPosition x="1020"  y="127"  width="390"  height="582"  displayed="1"  panelState="---" />
                   </GraphEnvironment>
                 </Graph>
                 <Gate gating:id="ID1158701436"  gating:parent_id="ID485914928" >
                   <gating:PolygonGate eventsInside="1"  annoOffsetX="0"  annoOffsetY="0"  tint="#000000"  isTinted="0"  lineWeight="Normal"  userDefined="1"  quadId="-1"  gateResolution="256" >
                     <gating:dimension>
                       <data-type:fcs-dimension data-type:name="FSC-A" />
                     </gating:dimension>
                     <gating:dimension>
                       <data-type:fcs-dimension data-type:name="FSC-H" />
                     </gating:dimension>
                     <gating:vertex>
                       <gating:coordinate data-type:value="7195.5736183374" />
                       <gating:coordinate data-type:value="6875.7591873363" />
                     </gating:vertex>
                     <gating:vertex>
                       <gating:coordinate data-type:value="54576.9908707258" />
                       <gating:coordinate data-type:value="44379.2351069096" />
                     </gating:vertex>
                     <gating:vertex>
                       <gating:coordinate data-type:value="60217.8607651765" />
                       <gating:coordinate data-type:value="32087.415818446" />
                     </gating:vertex>
                     <gating:vertex>
                       <gating:coordinate data-type:value="6783.2211925054" />
                       <gating:coordinate data-type:value="4838.8092053097" />
                     </gating:vertex>
                   </gating:PolygonGate>
                 </Gate>
                 <Subpopulations>
                   <Population name="Single Cells"  annotation=""  owningGroup="All Samples"  expanded="1"  sortPriority="10"  count="9444" >
                     <Graph smoothing="0"  backColor="#ffffff"  foreColor="#000000"  heatMapStatParameter="FITC-A"  type="Pseudocolor"  fast="1" >
                       <Axis dimension="x"  name="FITC-A"  label=""  auto="auto" />
                       <Axis dimension="y"  name="SSC-A"  label=""  auto="auto" />
                       <GraphSettings level="5%"  smoothingHighResolution="1"  contourHighResolution="1"  histogramSmoothingCount="0"  graphResolution="256"  showOutliers="0"  drawLargeDots="0"  dotsToDraw="8000"  tint="le.chartfill.tinted.40"  lineWeight="le.lineweight.normal"  lineStyle="le.linestyle.solid" />
                       <GraphEnvironment showGrid="0"  showAxes="tnlTNL"  showGates="1"  showFreqOnPlots="1"  showGateNameOnPlots="1"  showMedians="0"  showUncomped="0"  addEventParam="0"  lastYAxisName="" >
                         <TextTraits font="SansSerif"  size="11"  name="Labels"  style="plain"  color="#000000"  background="#00ffffff"  just="left" />
                         <TextTraits font="SansSerif"  size="11"  name="LayoutGates"  style="plain"  color="#000000"  background="#00ffffff"  just="left" />
                         <TextTraits font="SansSerif"  size="9"  name="Numbers"  style="plain"  color="#000000"  background="#00ffffff"  just="left" />
                         <TextTraits font="SansSerif"  size="9"  name="Legend"  style="plain"  color="#000000"  background="#00ffffff"  just="left" />
                         <WindowPosition x="565"  y="380"  width="390"  height="582"  displayed="0"  panelState="---" />
                       </GraphEnvironment>
                     </Graph>
                     <Gate gating:id="ID315007338"  gating:parent_id="ID1158701436" >
                       <gating:PolygonGate eventsInside="1"  annoOffsetX="-32"  annoOffsetY="-18"  tint="#000000"  isTinted="0"  lineWeight="Normal"  userDefined="1"  quadId="-1"  gateResolution="256" >
                         <gating:dimension>
                           <data-type:fcs-dimension data-type:name="SSC-H" />
                         </gating:dimension>
                         <gating:dimension>
                           <data-type:fcs-dimension data-type:name="SSC-A" />
                         </gating:dimension>
                         <gating:vertex>
                           <gating:coordinate data-type:value="4694.6073908862" />
                           <gating:coordinate data-type:value="6212.7589697981" />
                         </gating:vertex>
                         <gating:vertex>
                           <gating:coordinate data-type:value="24204.8024732051" />
                           <gating:coordinate data-type:value="43510.7373314072" />
                         </gating:vertex>
                         <gating:vertex>
                           <gating:coordinate data-type:value="30595.6024542212" />
                           <gating:coordinate data-type:value="37203.4177367271" />
                         </gating:vertex>
                         <gating:vertex>
                           <gating:coordinate data-type:value="4805.9032636687" />
                           <gating:coordinate data-type:value="5432.3423293793" />
                         </gating:vertex>
                       </gating:PolygonGate>
                     </Gate>
                     <Subpopulations>
                       <Population name="FITC-A, SSC-A subset"  annotation=""  owningGroup="All Samples"  expanded="1"  sortPriority="10"  count="280" >
                         <Graph smoothing="0"  backColor="#ffffff"  foreColor="#000000"  heatMapStatParameter="FITC-A"  type="Pseudocolor"  fast="1" >
                           <Axis dimension="x"  name="FITC-A"  label=""  auto="auto" />
                           <Axis dimension="y"  name="SSC-A"  label=""  auto="auto" />
                           <GraphSettings level="5%"  smoothingHighResolution="1"  contourHighResolution="1"  histogramSmoothingCount="0"  graphResolution="256"  showOutliers="0"  drawLargeDots="0"  dotsToDraw="8000"  tint="le.chartfill.tinted.40"  lineWeight="le.lineweight.normal"  lineStyle="le.linestyle.solid" />
                           <GraphEnvironment showGrid="0"  showAxes="tnlTNL"  showGates="1"  showFreqOnPlots="1"  showGateNameOnPlots="1"  showMedians="0"  showUncomped="0"  addEventParam="0"  lastYAxisName="" >
                             <TextTraits font="SansSerif"  size="11"  name="Labels"  style="plain"  color="#000000"  background="#00ffffff"  just="left" />
                             <TextTraits font="SansSerif"  size="11"  name="LayoutGates"  style="plain"  color="#000000"  background="#00ffffff"  just="left" />
                             <TextTraits font="SansSerif"  size="9"  name="Numbers"  style="plain"  color="#000000"  background="#00ffffff"  just="left" />
                             <TextTraits font="SansSerif"  size="9"  name="Legend"  style="plain"  color="#000000"  background="#00ffffff"  just="left" />
                             <WindowPosition x="825"  y="281"  width="390"  height="582"  displayed="1"  panelState="---" />
                           </GraphEnvironment>
                         </Graph>
                         <Gate gating:id="ID1681677147"  gating:parent_id="ID315007338" >
                           <gating:RectangleGate eventsInside="1"  annoOffsetX="0"  annoOffsetY="80"  tint="#000000"  isTinted="0"  lineWeight="Normal"  userDefined="1"  percentX="0"  percentY="0" >
                             <gating:dimension gating:min="100.80771080175539"  gating:max="28995.259140603324" >
                               <data-type:fcs-dimension data-type:name="FITC-A" />
                             </gating:dimension>
                             <gating:dimension gating:min="2191.5870276359933"  gating:max="61101.44782584753" >
                               <data-type:fcs-dimension data-type:name="SSC-A" />
                             </gating:dimension>
                           </gating:RectangleGate>
                         </Gate>
                       </Population>
                     </Subpopulations>
                   </Population>
                 </Subpopulations>
               </Population>
             </Subpopulations>
           </Population>
         </Subpopulations>
       </SampleNode>
     </Sample>
     <Sample>
       <DataSet uri="file:/C:/Users/wyx/Desktop/0304/0304/0304-ZYL/0304-ZYL-29.fcs"  sampleID="24" />
       <Transformations>
         <transforms:log transforms:offset="1000"  transforms:decades="2.0103902988" >
           <data-type:parameter data-type:name="FSC-A" />
         </transforms:log>
         <transforms:log transforms:offset="1000"  transforms:decades="2.4218277001" >
           <data-type:parameter data-type:name="FSC-H" />
         </transforms:log>
         <transforms:linear transforms:minRange="0"  transforms:maxRange="262144"  gain="1" >
           <data-type:parameter data-type:name="FSC-W" />
         </transforms:linear>
         <transforms:log transforms:offset="1"  transforms:decades="5.0466780681" >
           <data-type:parameter data-type:name="SSC-A" />
         </transforms:log>
         <transforms:log transforms:offset="1000"  transforms:decades="2.4218277" >
           <data-type:parameter data-type:name="SSC-H" />
         </transforms:log>
         <transforms:linear transforms:minRange="0"  transforms:maxRange="262144"  gain="1" >
           <data-type:parameter data-type:name="SSC-W" />
         </transforms:linear>
         <transforms:log transforms:offset="1"  transforms:decades="5.4185399219" >
           <data-type:parameter data-type:name="FITC-A" />
         </transforms:log>
         <transforms:biex transforms:length="256"  transforms:maxRange="262144"  transforms:neg="0"  transforms:width="-100"  transforms:pos="4.418539922" >
           <data-type:parameter data-type:name="FITC-H" />
         </transforms:biex>
         <transforms:biex transforms:length="256"  transforms:maxRange="262144"  transforms:neg="0"  transforms:width="-100"  transforms:pos="4.418539922" >
           <data-type:parameter data-type:name="FITC-W" />
         </transforms:biex>
         <transforms:biex transforms:length="256"  transforms:maxRange="262144"  transforms:neg="0"  transforms:width="-100"  transforms:pos="4.418539922" >
           <data-type:parameter data-type:name="PE-Texas Red-A" />
         </transforms:biex>
         <transforms:biex transforms:length="256"  transforms:maxRange="262144"  transforms:neg="0"  transforms:width="-100"  transforms:pos="4.418539922" >
           <data-type:parameter data-type:name="PE-Texas Red-H" />
         </transforms:biex>
         <transforms:biex transforms:length="256"  transforms:maxRange="262144"  transforms:neg="0"  transforms:width="-100"  transforms:pos="4.418539922" >
           <data-type:parameter data-type:name="PE-Texas Red-W" />
         </transforms:biex>
         <transforms:linear transforms:minRange="0.1810960591"  transforms:maxRange="34"  gain="0.0104679803" >
           <data-type:parameter data-type:name="Time" />
         </transforms:linear>
       </Transformations>
       <Keywords>
         <Keyword name="FJ_FCS_VERSION"  value="3" />
         <Keyword name="$BEGINANALYSIS"  value="0" />
         <Keyword name="$ENDANALYSIS"  value="0" />
         <Keyword name="$BEGINSTEXT"  value="0" />
         <Keyword name="$ENDSTEXT"  value="0" />
         <Keyword name="$BEGINDATA"  value="2655" />
         <Keyword name="$ENDDATA"  value="0000000000000777090" />
         <Keyword name="$FIL"  value="0304-ZYL-29.fcs" />
         <Keyword name="$SYS"  value="Windows NT (unknown) 6.2" />
         <Keyword name="$TOT"  value="0000000000000014893" />
         <Keyword name="$PAR"  value="13" />
         <Keyword name="$MODE"  value="L" />
         <Keyword name="$BYTEORD"  value="4,3,2,1" />
         <Keyword name="$DATATYPE"  value="F" />
         <Keyword name="$NEXTDATA"  value="0" />
         <Keyword name="CREATOR"  value="BD FACSDiva Software Version 9.0" />
         <Keyword name="TUBE NAME"  value="29" />
         <Keyword name="$SRC"  value="0304-ZYL" />
         <Keyword name="EXPERIMENT NAME"  value="D1" />
         <Keyword name="GUID"  value="c9f65bd5-191f-44ad-9a46-4944c108d12b" />
         <Keyword name="$DATE"  value="04-MAR-2026" />
         <Keyword name="$BTIM"  value="16:25:43" />
         <Keyword name="$ETIM"  value="16:26:17" />
         <Keyword name="$CYT"  value="LSRFortessa" />
         <Keyword name="SETTINGS"  value="Cytometer" />
         <Keyword name="CYTNUM"  value="R647800L6120" />
         <Keyword name="WINDOW EXTENSION"  value="10.00" />
         <Keyword name="EXPORT USER NAME"  value="Administrator" />
         <Keyword name="EXPORT TIME"  value="04-MAR-2026-16:39:05" />
         <Keyword name="$OP"  value="Administrator" />
         <Keyword name="FSC ASF"  value="0.64" />
         <Keyword name="AUTOBS"  value="TRUE" />
         <Keyword name="$INST"  value=" " />
         <Keyword name="LASER1NAME"  value="Blue" />
         <Keyword name="LASER1DELAY"  value="0.00" />
         <Keyword name="LASER1ASF"  value="0.73" />
         <Keyword name="LASER2NAME"  value="Red" />
         <Keyword name="LASER2DELAY"  value="37.56" />
         <Keyword name="LASER2ASF"  value="0.59" />
         <Keyword name="LASER3NAME"  value="Violet" />
         <Keyword name="LASER3DELAY"  value="-39.08" />
         <Keyword name="LASER3ASF"  value="0.90" />
         <Keyword name="LASER4NAME"  value="YellGrn" />
         <Keyword name="LASER4DELAY"  value="75.36" />
         <Keyword name="LASER4ASF"  value="0.79" />
         <Keyword name="LASER5NAME"  value="UV" />
         <Keyword name="LASER5DELAY"  value="-76.43" />
         <Keyword name="LASER5ASF"  value="0.92" />
         <Keyword name="$TIMESTEP"  value="0.01" />
         <Keyword name="SPILL"  value="2,FITC-A,PE-Texas Red-A,1,0,0,1" />
         <Keyword name="APPLY COMPENSATION"  value="TRUE" />
         <Keyword name="THRESHOLD"  value="FSC,5000" />
         <Keyword name="$P1N"  value="FSC-A" />
         <Keyword name="$P1R"  value="262144" />
         <Keyword name="$P1B"  value="32" />
         <Keyword name="$P1E"  value="0,0" />
         <Keyword name="$P1V"  value="50" />
         <Keyword name="$P1G"  value="1.0" />
         <Keyword name="P1DISPLAY"  value="LIN" />
         <Keyword name="P1BS"  value="0" />
         <Keyword name="P1MS"  value="0" />
         <Keyword name="$P2N"  value="FSC-H" />
         <Keyword name="$P2R"  value="262144" />
         <Keyword name="$P2B"  value="32" />
         <Keyword name="$P2E"  value="0,0" />
         <Keyword name="$P2V"  value="50" />
         <Keyword name="$P2G"  value="1.0" />
         <Keyword name="P2DISPLAY"  value="LIN" />
         <Keyword name="P2BS"  value="0" />
         <Keyword name="P2MS"  value="0" />
         <Keyword name="$P3N"  value="FSC-W" />
         <Keyword name="$P3R"  value="262144" />
         <Keyword name="$P3B"  value="32" />
         <Keyword name="$P3E"  value="0,0" />
         <Keyword name="$P3V"  value="50" />
         <Keyword name="$P3G"  value="1.0" />
         <Keyword name="P3BS"  value="-1" />
         <Keyword name="P3MS"  value="0" />
         <Keyword name="$P4N"  value="SSC-A" />
         <Keyword name="$P4R"  value="262144" />
         <Keyword name="$P4B"  value="32" />
         <Keyword name="$P4E"  value="0,0" />
         <Keyword name="$P4V"  value="190" />
         <Keyword name="$P4G"  value="1.0" />
         <Keyword name="P4DISPLAY"  value="LIN" />
         <Keyword name="P4BS"  value="0" />
         <Keyword name="P4MS"  value="0" />
         <Keyword name="$P5N"  value="SSC-H" />
         <Keyword name="$P5R"  value="262144" />
         <Keyword name="$P5B"  value="32" />
         <Keyword name="$P5E"  value="0,0" />
         <Keyword name="$P5V"  value="190" />
         <Keyword name="$P5G"  value="1.0" />
         <Keyword name="P5DISPLAY"  value="LIN" />
         <Keyword name="P5BS"  value="0" />
         <Keyword name="P5MS"  value="0" />
         <Keyword name="$P6N"  value="SSC-W" />
         <Keyword name="$P6R"  value="262144" />
         <Keyword name="$P6B"  value="32" />
         <Keyword name="$P6E"  value="0,0" />
         <Keyword name="$P6V"  value="190" />
         <Keyword name="$P6G"  value="1.0" />
         <Keyword name="P6BS"  value="-1" />
         <Keyword name="P6MS"  value="0" />
         <Keyword name="$P7N"  value="FITC-A" />
         <Keyword name="$P7R"  value="262144" />
         <Keyword name="$P7B"  value="32" />
         <Keyword name="$P7E"  value="0,0" />
         <Keyword name="$P7V"  value="270" />
         <Keyword name="$P7G"  value="1.0" />
         <Keyword name="P7DISPLAY"  value="LOG" />
         <Keyword name="P7BS"  value="56" />
         <Keyword name="P7MS"  value="0" />
         <Keyword name="$P8N"  value="FITC-H" />
         <Keyword name="$P8R"  value="262144" />
         <Keyword name="$P8B"  value="32" />
         <Keyword name="$P8E"  value="0,0" />
         <Keyword name="$P8V"  value="270" />
         <Keyword name="$P8G"  value="1.0" />
         <Keyword name="P8DISPLAY"  value="LOG" />
         <Keyword name="P8BS"  value="0" />
         <Keyword name="P8MS"  value="0" />
         <Keyword name="$P9N"  value="FITC-W" />
         <Keyword name="$P9R"  value="262144" />
         <Keyword name="$P9B"  value="32" />
         <Keyword name="$P9E"  value="0,0" />
         <Keyword name="$P9V"  value="270" />
         <Keyword name="$P9G"  value="1.0" />
         <Keyword name="P9BS"  value="-1" />
         <Keyword name="P9MS"  value="0" />
         <Keyword name="$P10N"  value="PE-Texas Red-A" />
         <Keyword name="$P10R"  value="262144" />
         <Keyword name="$P10B"  value="32" />
         <Keyword name="$P10E"  value="0,0" />
         <Keyword name="$P10V"  value="340" />
         <Keyword name="$P10G"  value="1.0" />
         <Keyword name="P10DISPLAY"  value="LOG" />
         <Keyword name="P10BS"  value="55" />
         <Keyword name="P10MS"  value="0" />
         <Keyword name="$P11N"  value="PE-Texas Red-H" />
         <Keyword name="$P11R"  value="262144" />
         <Keyword name="$P11B"  value="32" />
         <Keyword name="$P11E"  value="0,0" />
         <Keyword name="$P11V"  value="340" />
         <Keyword name="$P11G"  value="1.0" />
         <Keyword name="P11DISPLAY"  value="LOG" />
         <Keyword name="P11BS"  value="0" />
         <Keyword name="P11MS"  value="0" />
         <Keyword name="$P12N"  value="PE-Texas Red-W" />
         <Keyword name="$P12R"  value="262144" />
         <Keyword name="$P12B"  value="32" />
         <Keyword name="$P12E"  value="0,0" />
         <Keyword name="$P12V"  value="340" />
         <Keyword name="$P12G"  value="1.0" />
         <Keyword name="P12BS"  value="-1" />
         <Keyword name="P12MS"  value="0" />
         <Keyword name="$P13N"  value="Time" />
         <Keyword name="$P13R"  value="262144" />
         <Keyword name="$P13B"  value="32" />
         <Keyword name="$P13E"  value="0,0" />
         <Keyword name="$P13G"  value="0.01" />
         <Keyword name="P13BS"  value="0" />
         <Keyword name="P13MS"  value="0" />
         <Keyword name="CST SETUP STATUS"  value="SUCCESS" />
         <Keyword name="CST BEADS LOT ID"  value="40128" />
         <Keyword name="CYTOMETER CONFIG NAME"  value="Lijiaxin" />
         <Keyword name="CYTOMETER CONFIG CREATE DATE"  value="2023-12-12T15:27:22+08:00" />
         <Keyword name="CST SETUP DATE"  value="2024-10-30T16:41:40+08:00" />
         <Keyword name="CST BASELINE DATE"  value="2024-10-30T16:34:20+08:00" />
         <Keyword name="CST BEADS EXPIRED"  value="False" />
         <Keyword name="CST PERFORMANCE EXPIRED"  value="2024-10-31T16:41:40+08:00" />
         <Keyword name="CST REGULATORY STATUS"  value="RUO Performance Check" />
         <Keyword name="$P1S"  value="" />
         <Keyword name="$P2S"  value="" />
         <Keyword name="$P3S"  value="" />
         <Keyword name="$P4S"  value="" />
         <Keyword name="$P5S"  value="" />
         <Keyword name="$P6S"  value="" />
         <Keyword name="$P7S"  value="" />
         <Keyword name="$P8S"  value="" />
         <Keyword name="$P9S"  value="" />
         <Keyword name="$P10S"  value="" />
         <Keyword name="$P11S"  value="" />
         <Keyword name="$P12S"  value="" />
         <Keyword name="$P13S"  value="" />
       </Keywords>
       <SampleNode name="0304-ZYL-29.fcs"  annotation=""  owningGroup=""  expanded="1"  sortPriority="10"  count="14893"  sampleID="24" >
         <Graph smoothing="0"  backColor="#ffffff"  foreColor="#000000"  type="Pseudocolor"  fast="1" >
           <Axis dimension="x"  name="FSC-A"  label=""  auto="auto" />
           <Axis dimension="y"  name="SSC-A"  label=""  auto="auto" />
           <GraphSettings level="5%"  smoothingHighResolution="1"  contourHighResolution="1"  histogramSmoothingCount="0"  graphResolution="256"  showOutliers="0"  drawLargeDots="0"  dotsToDraw="8000"  tint="le.chartfill.tinted.40"  lineWeight="le.lineweight.normal"  lineStyle="le.linestyle.solid" />
           <GraphEnvironment showGrid="0"  showAxes="tnlTNL"  showGates="1"  showFreqOnPlots="1"  showGateNameOnPlots="1"  showMedians="0"  showUncomped="0"  addEventParam="0"  lastYAxisName="" >
             <TextTraits font="SansSerif"  size="11"  name="Labels"  style="plain"  color="#000000"  background="#00ffffff"  just="left" />
             <TextTraits font="SansSerif"  size="11"  name="LayoutGates"  style="plain"  color="#000000"  background="#00ffffff"  just="left" />
             <TextTraits font="SansSerif"  size="9"  name="Numbers"  style="plain"  color="#000000"  background="#00ffffff"  just="left" />
             <TextTraits font="SansSerif"  size="9"  name="Legend"  style="plain"  color="#000000"  background="#00ffffff"  just="left" />
             <WindowPosition x="0"  y="0"  width="0"  height="0"  displayed="0"  panelState="" />
           </GraphEnvironment>
         </Graph>
         <Subpopulations>
           <Population name="Cells"  annotation=""  owningGroup="All Samples"  expanded="1"  sortPriority="10"  count="14364" >
             <Graph smoothing="0"  backColor="#ffffff"  foreColor="#000000"  heatMapStatParameter="FITC-A"  type="Pseudocolor"  fast="1" >
               <Axis dimension="x"  name="FSC-A"  label=""  auto="auto" />
               <Axis dimension="y"  name="SSC-A"  label=""  auto="auto" />
               <GraphSettings level="5%"  smoothingHighResolution="1"  contourHighResolution="1"  histogramSmoothingCount="0"  graphResolution="256"  showOutliers="0"  drawLargeDots="0"  dotsToDraw="8000"  tint="le.chartfill.tinted.40"  lineWeight="le.lineweight.normal"  lineStyle="le.linestyle.solid" />
               <GraphEnvironment showGrid="0"  showAxes="tnlTNL"  showGates="1"  showFreqOnPlots="1"  showGateNameOnPlots="1"  showMedians="0"  showUncomped="0"  addEventParam="0"  lastYAxisName="" >
                 <TextTraits font="SansSerif"  size="11"  name="Labels"  style="plain"  color="#000000"  background="#00ffffff"  just="left" />
                 <TextTraits font="SansSerif"  size="11"  name="LayoutGates"  style="plain"  color="#000000"  background="#00ffffff"  just="left" />
                 <TextTraits font="SansSerif"  size="9"  name="Numbers"  style="plain"  color="#000000"  background="#00ffffff"  just="left" />
                 <TextTraits font="SansSerif"  size="9"  name="Legend"  style="plain"  color="#000000"  background="#00ffffff"  just="left" />
                 <WindowPosition x="950"  y="126"  width="390"  height="582"  displayed="1"  panelState="---" />
               </GraphEnvironment>
             </Graph>
             <Gate gating:id="ID1472966572" >
               <gating:PolygonGate eventsInside="1"  annoOffsetX="0"  annoOffsetY="0"  tint="#000000"  isTinted="0"  lineWeight="Normal"  userDefined="1"  quadId="-1"  gateResolution="256" >
                 <gating:dimension>
                   <data-type:fcs-dimension data-type:name="FSC-A" />
                 </gating:dimension>
                 <gating:dimension>
                   <data-type:fcs-dimension data-type:name="SSC-A" />
                 </gating:dimension>
                 <gating:vertex>
                   <gating:coordinate data-type:value="5164.099336435" />
                   <gating:coordinate data-type:value="6795.8192125904" />
                 </gating:vertex>
                 <gating:vertex>
                   <gating:coordinate data-type:value="4303.4161136958" />
                   <gating:coordinate data-type:value="24569.5002301345" />
                 </gating:vertex>
                 <gating:vertex>
                   <gating:coordinate data-type:value="22808.1054025877" />
                   <gating:coordinate data-type:value="37115.6280072244" />
                 </gating:vertex>
                 <gating:vertex>
                   <gating:coordinate data-type:value="58526.4591462629" />
                   <gating:coordinate data-type:value="46525.2238400418" />
                 </gating:vertex>
                 <gating:vertex>
                   <gating:coordinate data-type:value="65411.9249281762" />
                   <gating:coordinate data-type:value="37638.3833312698" />
                 </gating:vertex>
                 <gating:vertex>
                   <gating:coordinate data-type:value="53792.7014211975" />
                   <gating:coordinate data-type:value="19864.7023137257" />
                 </gating:vertex>
                 <gating:vertex>
                   <gating:coordinate data-type:value="26250.8382935444" />
                   <gating:coordinate data-type:value="5227.5532404541" />
                 </gating:vertex>
               </gating:PolygonGate>
             </Gate>
             <Subpopulations>
               <Population name="Single Cells"  annotation=""  owningGroup="All Samples"  expanded="1"  sortPriority="10"  count="9424" >
                 <Graph smoothing="0"  backColor="#ffffff"  foreColor="#000000"  heatMapStatParameter="FITC-A"  type="Pseudocolor"  fast="1" >
                   <Axis dimension="x"  name="FSC-A"  label=""  auto="auto" />
                   <Axis dimension="y"  name="FSC-H"  label=""  auto="auto" />
                   <GraphSettings level="5%"  smoothingHighResolution="1"  contourHighResolution="1"  histogramSmoothingCount="0"  graphResolution="256"  showOutliers="0"  drawLargeDots="0"  dotsToDraw="8000"  tint="le.chartfill.tinted.40"  lineWeight="le.lineweight.normal"  lineStyle="le.linestyle.solid" />
                   <GraphEnvironment showGrid="0"  showAxes="tnlTNL"  showGates="1"  showFreqOnPlots="1"  showGateNameOnPlots="1"  showMedians="0"  showUncomped="0"  addEventParam="0"  lastYAxisName="" >
                     <TextTraits font="SansSerif"  size="11"  name="Labels"  style="plain"  color="#000000"  background="#00ffffff"  just="left" />
                     <TextTraits font="SansSerif"  size="11"  name="LayoutGates"  style="plain"  color="#000000"  background="#00ffffff"  just="left" />
                     <TextTraits font="SansSerif"  size="9"  name="Numbers"  style="plain"  color="#000000"  background="#00ffffff"  just="left" />
                     <TextTraits font="SansSerif"  size="9"  name="Legend"  style="plain"  color="#000000"  background="#00ffffff"  just="left" />
                     <WindowPosition x="1020"  y="127"  width="390"  height="582"  displayed="1"  panelState="---" />
                   </GraphEnvironment>
                 </Graph>
                 <Gate gating:id="ID2078108627"  gating:parent_id="ID1472966572" >
                   <gating:PolygonGate eventsInside="1"  annoOffsetX="0"  annoOffsetY="0"  tint="#000000"  isTinted="0"  lineWeight="Normal"  userDefined="1"  quadId="-1"  gateResolution="256" >
                     <gating:dimension>
                       <data-type:fcs-dimension data-type:name="FSC-A" />
                     </gating:dimension>
                     <gating:dimension>
                       <data-type:fcs-dimension data-type:name="FSC-H" />
                     </gating:dimension>
                     <gating:vertex>
                       <gating:coordinate data-type:value="7195.5736183374" />
                       <gating:coordinate data-type:value="6875.7591873363" />
                     </gating:vertex>
                     <gating:vertex>
                       <gating:coordinate data-type:value="54576.9908707258" />
                       <gating:coordinate data-type:value="44379.2351069096" />
                     </gating:vertex>
                     <gating:vertex>
                       <gating:coordinate data-type:value="60217.8607651765" />
                       <gating:coordinate data-type:value="32087.415818446" />
                     </gating:vertex>
                     <gating:vertex>
                       <gating:coordinate data-type:value="6783.2211925054" />
                       <gating:coordinate data-type:value="4838.8092053097" />
                     </gating:vertex>
                   </gating:PolygonGate>
                 </Gate>
                 <Subpopulations>
                   <Population name="Single Cells"  annotation=""  owningGroup="All Samples"  expanded="1"  sortPriority="10"  count="8770" >
                     <Graph smoothing="0"  backColor="#ffffff"  foreColor="#000000"  heatMapStatParameter="FITC-A"  type="Pseudocolor"  fast="1" >
                       <Axis dimension="x"  name="FITC-A"  label=""  auto="auto" />
                       <Axis dimension="y"  name="SSC-A"  label=""  auto="auto" />
                       <GraphSettings level="5%"  smoothingHighResolution="1"  contourHighResolution="1"  histogramSmoothingCount="0"  graphResolution="256"  showOutliers="0"  drawLargeDots="0"  dotsToDraw="8000"  tint="le.chartfill.tinted.40"  lineWeight="le.lineweight.normal"  lineStyle="le.linestyle.solid" />
                       <GraphEnvironment showGrid="0"  showAxes="tnlTNL"  showGates="1"  showFreqOnPlots="1"  showGateNameOnPlots="1"  showMedians="0"  showUncomped="0"  addEventParam="0"  lastYAxisName="" >
                         <TextTraits font="SansSerif"  size="11"  name="Labels"  style="plain"  color="#000000"  background="#00ffffff"  just="left" />
                         <TextTraits font="SansSerif"  size="11"  name="LayoutGates"  style="plain"  color="#000000"  background="#00ffffff"  just="left" />
                         <TextTraits font="SansSerif"  size="9"  name="Numbers"  style="plain"  color="#000000"  background="#00ffffff"  just="left" />
                         <TextTraits font="SansSerif"  size="9"  name="Legend"  style="plain"  color="#000000"  background="#00ffffff"  just="left" />
                         <WindowPosition x="565"  y="380"  width="390"  height="582"  displayed="0"  panelState="---" />
                       </GraphEnvironment>
                     </Graph>
                     <Gate gating:id="ID140045395"  gating:parent_id="ID2078108627" >
                       <gating:PolygonGate eventsInside="1"  annoOffsetX="-32"  annoOffsetY="-18"  tint="#000000"  isTinted="0"  lineWeight="Normal"  userDefined="1"  quadId="-1"  gateResolution="256" >
                         <gating:dimension>
                           <data-type:fcs-dimension data-type:name="SSC-H" />
                         </gating:dimension>
                         <gating:dimension>
                           <data-type:fcs-dimension data-type:name="SSC-A" />
                         </gating:dimension>
                         <gating:vertex>
                           <gating:coordinate data-type:value="4694.6073908862" />
                           <gating:coordinate data-type:value="6212.7589697981" />
                         </gating:vertex>
                         <gating:vertex>
                           <gating:coordinate data-type:value="24204.8024732051" />
                           <gating:coordinate data-type:value="43510.7373314072" />
                         </gating:vertex>
                         <gating:vertex>
                           <gating:coordinate data-type:value="30595.6024542212" />
                           <gating:coordinate data-type:value="37203.4177367271" />
                         </gating:vertex>
                         <gating:vertex>
                           <gating:coordinate data-type:value="4805.9032636687" />
                           <gating:coordinate data-type:value="5432.3423293793" />
                         </gating:vertex>
                       </gating:PolygonGate>
                     </Gate>
                     <Subpopulations>
                       <Population name="FITC-A, SSC-A subset"  annotation=""  owningGroup="All Samples"  expanded="1"  sortPriority="10"  count="436" >
                         <Graph smoothing="0"  backColor="#ffffff"  foreColor="#000000"  heatMapStatParameter="FITC-A"  type="Pseudocolor"  fast="1" >
                           <Axis dimension="x"  name="FITC-A"  label=""  auto="auto" />
                           <Axis dimension="y"  name="SSC-A"  label=""  auto="auto" />
                           <GraphSettings level="5%"  smoothingHighResolution="1"  contourHighResolution="1"  histogramSmoothingCount="0"  graphResolution="256"  showOutliers="0"  drawLargeDots="0"  dotsToDraw="8000"  tint="le.chartfill.tinted.40"  lineWeight="le.lineweight.normal"  lineStyle="le.linestyle.solid" />
                           <GraphEnvironment showGrid="0"  showAxes="tnlTNL"  showGates="1"  showFreqOnPlots="1"  showGateNameOnPlots="1"  showMedians="0"  showUncomped="0"  addEventParam="0"  lastYAxisName="" >
                             <TextTraits font="SansSerif"  size="11"  name="Labels"  style="plain"  color="#000000"  background="#00ffffff"  just="left" />
                             <TextTraits font="SansSerif"  size="11"  name="LayoutGates"  style="plain"  color="#000000"  background="#00ffffff"  just="left" />
                             <TextTraits font="SansSerif"  size="9"  name="Numbers"  style="plain"  color="#000000"  background="#00ffffff"  just="left" />
                             <TextTraits font="SansSerif"  size="9"  name="Legend"  style="plain"  color="#000000"  background="#00ffffff"  just="left" />
                             <WindowPosition x="825"  y="281"  width="390"  height="582"  displayed="1"  panelState="---" />
                           </GraphEnvironment>
                         </Graph>
                         <Gate gating:id="ID1970619173"  gating:parent_id="ID140045395" >
                           <gating:RectangleGate eventsInside="1"  annoOffsetX="0"  annoOffsetY="80"  tint="#000000"  isTinted="0"  lineWeight="Normal"  userDefined="1"  percentX="0"  percentY="0" >
                             <gating:dimension gating:min="100.80771080175539"  gating:max="28995.259140603324" >
                               <data-type:fcs-dimension data-type:name="FITC-A" />
                             </gating:dimension>
                             <gating:dimension gating:min="2191.5870276359933"  gating:max="61101.44782584753" >
                               <data-type:fcs-dimension data-type:name="SSC-A" />
                             </gating:dimension>
                           </gating:RectangleGate>
                         </Gate>
                       </Population>
                     </Subpopulations>
                   </Population>
                 </Subpopulations>
               </Population>
             </Subpopulations>
           </Population>
         </Subpopulations>
       </SampleNode>
     </Sample>
     <Sample>
       <DataSet uri="file:/C:/Users/wyx/Desktop/0304/0304/0304-ZYL/0304-ZYL-3.fcs"  sampleID="25" />
       <Transformations>
         <transforms:log transforms:offset="1000"  transforms:decades="2.0103902988" >
           <data-type:parameter data-type:name="FSC-A" />
         </transforms:log>
         <transforms:log transforms:offset="1000"  transforms:decades="2.4218277001" >
           <data-type:parameter data-type:name="FSC-H" />
         </transforms:log>
         <transforms:linear transforms:minRange="0"  transforms:maxRange="262144"  gain="1" >
           <data-type:parameter data-type:name="FSC-W" />
         </transforms:linear>
         <transforms:log transforms:offset="1"  transforms:decades="5.0466780681" >
           <data-type:parameter data-type:name="SSC-A" />
         </transforms:log>
         <transforms:log transforms:offset="1000"  transforms:decades="2.4218277" >
           <data-type:parameter data-type:name="SSC-H" />
         </transforms:log>
         <transforms:linear transforms:minRange="0"  transforms:maxRange="262144"  gain="1" >
           <data-type:parameter data-type:name="SSC-W" />
         </transforms:linear>
         <transforms:log transforms:offset="1"  transforms:decades="5.4185399219" >
           <data-type:parameter data-type:name="FITC-A" />
         </transforms:log>
         <transforms:biex transforms:length="256"  transforms:maxRange="262144"  transforms:neg="0"  transforms:width="-100"  transforms:pos="4.418539922" >
           <data-type:parameter data-type:name="FITC-H" />
         </transforms:biex>
         <transforms:biex transforms:length="256"  transforms:maxRange="262144"  transforms:neg="0"  transforms:width="-100"  transforms:pos="4.418539922" >
           <data-type:parameter data-type:name="FITC-W" />
         </transforms:biex>
         <transforms:biex transforms:length="256"  transforms:maxRange="262144"  transforms:neg="0"  transforms:width="-100"  transforms:pos="4.418539922" >
           <data-type:parameter data-type:name="PE-Texas Red-A" />
         </transforms:biex>
         <transforms:biex transforms:length="256"  transforms:maxRange="262144"  transforms:neg="0"  transforms:width="-100"  transforms:pos="4.418539922" >
           <data-type:parameter data-type:name="PE-Texas Red-H" />
         </transforms:biex>
         <transforms:biex transforms:length="256"  transforms:maxRange="262144"  transforms:neg="0"  transforms:width="-100"  transforms:pos="4.418539922" >
           <data-type:parameter data-type:name="PE-Texas Red-W" />
         </transforms:biex>
         <transforms:linear transforms:minRange="0.2128225592"  transforms:maxRange="12"  gain="0.010641128" >
           <data-type:parameter data-type:name="Time" />
         </transforms:linear>
       </Transformations>
       <Keywords>
         <Keyword name="FJ_FCS_VERSION"  value="3" />
         <Keyword name="$BEGINANALYSIS"  value="0" />
         <Keyword name="$ENDANALYSIS"  value="0" />
         <Keyword name="$BEGINSTEXT"  value="0" />
         <Keyword name="$ENDSTEXT"  value="0" />
         <Keyword name="$BEGINDATA"  value="2653" />
         <Keyword name="$ENDDATA"  value="0000000000000615264" />
         <Keyword name="$FIL"  value="0304-ZYL-3.fcs" />
         <Keyword name="$SYS"  value="Windows NT (unknown) 6.2" />
         <Keyword name="$TOT"  value="0000000000000011781" />
         <Keyword name="$PAR"  value="13" />
         <Keyword name="$MODE"  value="L" />
         <Keyword name="$BYTEORD"  value="4,3,2,1" />
         <Keyword name="$DATATYPE"  value="F" />
         <Keyword name="$NEXTDATA"  value="0" />
         <Keyword name="CREATOR"  value="BD FACSDiva Software Version 9.0" />
         <Keyword name="TUBE NAME"  value="3" />
         <Keyword name="$SRC"  value="0304-ZYL" />
         <Keyword name="EXPERIMENT NAME"  value="D1" />
         <Keyword name="GUID"  value="b4e45f73-5d8c-4c94-bfe8-65870b397689" />
         <Keyword name="$DATE"  value="04-MAR-2026" />
         <Keyword name="$BTIM"  value="16:07:18" />
         <Keyword name="$ETIM"  value="16:07:30" />
         <Keyword name="$CYT"  value="LSRFortessa" />
         <Keyword name="SETTINGS"  value="Cytometer" />
         <Keyword name="CYTNUM"  value="R647800L6120" />
         <Keyword name="WINDOW EXTENSION"  value="10.00" />
         <Keyword name="EXPORT USER NAME"  value="Administrator" />
         <Keyword name="EXPORT TIME"  value="04-MAR-2026-16:39:05" />
         <Keyword name="$OP"  value="Administrator" />
         <Keyword name="FSC ASF"  value="0.64" />
         <Keyword name="AUTOBS"  value="TRUE" />
         <Keyword name="$INST"  value=" " />
         <Keyword name="LASER1NAME"  value="Blue" />
         <Keyword name="LASER1DELAY"  value="0.00" />
         <Keyword name="LASER1ASF"  value="0.73" />
         <Keyword name="LASER2NAME"  value="Red" />
         <Keyword name="LASER2DELAY"  value="37.56" />
         <Keyword name="LASER2ASF"  value="0.59" />
         <Keyword name="LASER3NAME"  value="Violet" />
         <Keyword name="LASER3DELAY"  value="-39.08" />
         <Keyword name="LASER3ASF"  value="0.90" />
         <Keyword name="LASER4NAME"  value="YellGrn" />
         <Keyword name="LASER4DELAY"  value="75.36" />
         <Keyword name="LASER4ASF"  value="0.79" />
         <Keyword name="LASER5NAME"  value="UV" />
         <Keyword name="LASER5DELAY"  value="-76.43" />
         <Keyword name="LASER5ASF"  value="0.92" />
         <Keyword name="$TIMESTEP"  value="0.01" />
         <Keyword name="SPILL"  value="2,FITC-A,PE-Texas Red-A,1,0,0,1" />
         <Keyword name="APPLY COMPENSATION"  value="TRUE" />
         <Keyword name="THRESHOLD"  value="FSC,5000" />
         <Keyword name="$P1N"  value="FSC-A" />
         <Keyword name="$P1R"  value="262144" />
         <Keyword name="$P1B"  value="32" />
         <Keyword name="$P1E"  value="0,0" />
         <Keyword name="$P1V"  value="50" />
         <Keyword name="$P1G"  value="1.0" />
         <Keyword name="P1DISPLAY"  value="LIN" />
         <Keyword name="P1BS"  value="0" />
         <Keyword name="P1MS"  value="0" />
         <Keyword name="$P2N"  value="FSC-H" />
         <Keyword name="$P2R"  value="262144" />
         <Keyword name="$P2B"  value="32" />
         <Keyword name="$P2E"  value="0,0" />
         <Keyword name="$P2V"  value="50" />
         <Keyword name="$P2G"  value="1.0" />
         <Keyword name="P2DISPLAY"  value="LIN" />
         <Keyword name="P2BS"  value="0" />
         <Keyword name="P2MS"  value="0" />
         <Keyword name="$P3N"  value="FSC-W" />
         <Keyword name="$P3R"  value="262144" />
         <Keyword name="$P3B"  value="32" />
         <Keyword name="$P3E"  value="0,0" />
         <Keyword name="$P3V"  value="50" />
         <Keyword name="$P3G"  value="1.0" />
         <Keyword name="P3BS"  value="-1" />
         <Keyword name="P3MS"  value="0" />
         <Keyword name="$P4N"  value="SSC-A" />
         <Keyword name="$P4R"  value="262144" />
         <Keyword name="$P4B"  value="32" />
         <Keyword name="$P4E"  value="0,0" />
         <Keyword name="$P4V"  value="190" />
         <Keyword name="$P4G"  value="1.0" />
         <Keyword name="P4DISPLAY"  value="LIN" />
         <Keyword name="P4BS"  value="0" />
         <Keyword name="P4MS"  value="0" />
         <Keyword name="$P5N"  value="SSC-H" />
         <Keyword name="$P5R"  value="262144" />
         <Keyword name="$P5B"  value="32" />
         <Keyword name="$P5E"  value="0,0" />
         <Keyword name="$P5V"  value="190" />
         <Keyword name="$P5G"  value="1.0" />
         <Keyword name="P5DISPLAY"  value="LIN" />
         <Keyword name="P5BS"  value="0" />
         <Keyword name="P5MS"  value="0" />
         <Keyword name="$P6N"  value="SSC-W" />
         <Keyword name="$P6R"  value="262144" />
         <Keyword name="$P6B"  value="32" />
         <Keyword name="$P6E"  value="0,0" />
         <Keyword name="$P6V"  value="190" />
         <Keyword name="$P6G"  value="1.0" />
         <Keyword name="P6BS"  value="-1" />
         <Keyword name="P6MS"  value="0" />
         <Keyword name="$P7N"  value="FITC-A" />
         <Keyword name="$P7R"  value="262144" />
         <Keyword name="$P7B"  value="32" />
         <Keyword name="$P7E"  value="0,0" />
         <Keyword name="$P7V"  value="270" />
         <Keyword name="$P7G"  value="1.0" />
         <Keyword name="P7DISPLAY"  value="LOG" />
         <Keyword name="P7BS"  value="47" />
         <Keyword name="P7MS"  value="0" />
         <Keyword name="$P8N"  value="FITC-H" />
         <Keyword name="$P8R"  value="262144" />
         <Keyword name="$P8B"  value="32" />
         <Keyword name="$P8E"  value="0,0" />
         <Keyword name="$P8V"  value="270" />
         <Keyword name="$P8G"  value="1.0" />
         <Keyword name="P8DISPLAY"  value="LOG" />
         <Keyword name="P8BS"  value="0" />
         <Keyword name="P8MS"  value="0" />
         <Keyword name="$P9N"  value="FITC-W" />
         <Keyword name="$P9R"  value="262144" />
         <Keyword name="$P9B"  value="32" />
         <Keyword name="$P9E"  value="0,0" />
         <Keyword name="$P9V"  value="270" />
         <Keyword name="$P9G"  value="1.0" />
         <Keyword name="P9BS"  value="-1" />
         <Keyword name="P9MS"  value="0" />
         <Keyword name="$P10N"  value="PE-Texas Red-A" />
         <Keyword name="$P10R"  value="262144" />
         <Keyword name="$P10B"  value="32" />
         <Keyword name="$P10E"  value="0,0" />
         <Keyword name="$P10V"  value="340" />
         <Keyword name="$P10G"  value="1.0" />
         <Keyword name="P10DISPLAY"  value="LOG" />
         <Keyword name="P10BS"  value="50" />
         <Keyword name="P10MS"  value="0" />
         <Keyword name="$P11N"  value="PE-Texas Red-H" />
         <Keyword name="$P11R"  value="262144" />
         <Keyword name="$P11B"  value="32" />
         <Keyword name="$P11E"  value="0,0" />
         <Keyword name="$P11V"  value="340" />
         <Keyword name="$P11G"  value="1.0" />
         <Keyword name="P11DISPLAY"  value="LOG" />
         <Keyword name="P11BS"  value="0" />
         <Keyword name="P11MS"  value="0" />
         <Keyword name="$P12N"  value="PE-Texas Red-W" />
         <Keyword name="$P12R"  value="262144" />
         <Keyword name="$P12B"  value="32" />
         <Keyword name="$P12E"  value="0,0" />
         <Keyword name="$P12V"  value="340" />
         <Keyword name="$P12G"  value="1.0" />
         <Keyword name="P12BS"  value="-1" />
         <Keyword name="P12MS"  value="0" />
         <Keyword name="$P13N"  value="Time" />
         <Keyword name="$P13R"  value="262144" />
         <Keyword name="$P13B"  value="32" />
         <Keyword name="$P13E"  value="0,0" />
         <Keyword name="$P13G"  value="0.01" />
         <Keyword name="P13BS"  value="0" />
         <Keyword name="P13MS"  value="0" />
         <Keyword name="CST SETUP STATUS"  value="SUCCESS" />
         <Keyword name="CST BEADS LOT ID"  value="40128" />
         <Keyword name="CYTOMETER CONFIG NAME"  value="Lijiaxin" />
         <Keyword name="CYTOMETER CONFIG CREATE DATE"  value="2023-12-12T15:27:22+08:00" />
         <Keyword name="CST SETUP DATE"  value="2024-10-30T16:41:40+08:00" />
         <Keyword name="CST BASELINE DATE"  value="2024-10-30T16:34:20+08:00" />
         <Keyword name="CST BEADS EXPIRED"  value="False" />
         <Keyword name="CST PERFORMANCE EXPIRED"  value="2024-10-31T16:41:40+08:00" />
         <Keyword name="CST REGULATORY STATUS"  value="RUO Performance Check" />
         <Keyword name="$P1S"  value="" />
         <Keyword name="$P2S"  value="" />
         <Keyword name="$P3S"  value="" />
         <Keyword name="$P4S"  value="" />
         <Keyword name="$P5S"  value="" />
         <Keyword name="$P6S"  value="" />
         <Keyword name="$P7S"  value="" />
         <Keyword name="$P8S"  value="" />
         <Keyword name="$P9S"  value="" />
         <Keyword name="$P10S"  value="" />
         <Keyword name="$P11S"  value="" />
         <Keyword name="$P12S"  value="" />
         <Keyword name="$P13S"  value="" />
       </Keywords>
       <SampleNode name="0304-ZYL-3.fcs"  annotation=""  owningGroup=""  expanded="1"  sortPriority="10"  count="11781"  sampleID="25" >
         <Graph smoothing="0"  backColor="#ffffff"  foreColor="#000000"  type="Pseudocolor"  fast="1" >
           <Axis dimension="x"  name="FSC-A"  label=""  auto="auto" />
           <Axis dimension="y"  name="SSC-A"  label=""  auto="auto" />
           <GraphSettings level="5%"  smoothingHighResolution="1"  contourHighResolution="1"  histogramSmoothingCount="0"  graphResolution="256"  showOutliers="0"  drawLargeDots="0"  dotsToDraw="8000"  tint="le.chartfill.tinted.40"  lineWeight="le.lineweight.normal"  lineStyle="le.linestyle.solid" />
           <GraphEnvironment showGrid="0"  showAxes="tnlTNL"  showGates="1"  showFreqOnPlots="1"  showGateNameOnPlots="1"  showMedians="0"  showUncomped="0"  addEventParam="0"  lastYAxisName="" >
             <TextTraits font="SansSerif"  size="11"  name="Labels"  style="plain"  color="#000000"  background="#00ffffff"  just="left" />
             <TextTraits font="SansSerif"  size="11"  name="LayoutGates"  style="plain"  color="#000000"  background="#00ffffff"  just="left" />
             <TextTraits font="SansSerif"  size="9"  name="Numbers"  style="plain"  color="#000000"  background="#00ffffff"  just="left" />
             <TextTraits font="SansSerif"  size="9"  name="Legend"  style="plain"  color="#000000"  background="#00ffffff"  just="left" />
             <WindowPosition x="0"  y="0"  width="0"  height="0"  displayed="0"  panelState="" />
           </GraphEnvironment>
         </Graph>
         <Subpopulations>
           <Population name="Cells"  annotation=""  owningGroup="All Samples"  expanded="1"  sortPriority="10"  count="11172" >
             <Graph smoothing="0"  backColor="#ffffff"  foreColor="#000000"  heatMapStatParameter="FITC-A"  type="Pseudocolor"  fast="1" >
               <Axis dimension="x"  name="FSC-A"  label=""  auto="auto" />
               <Axis dimension="y"  name="SSC-A"  label=""  auto="auto" />
               <GraphSettings level="5%"  smoothingHighResolution="1"  contourHighResolution="1"  histogramSmoothingCount="0"  graphResolution="256"  showOutliers="0"  drawLargeDots="0"  dotsToDraw="8000"  tint="le.chartfill.tinted.40"  lineWeight="le.lineweight.normal"  lineStyle="le.linestyle.solid" />
               <GraphEnvironment showGrid="0"  showAxes="tnlTNL"  showGates="1"  showFreqOnPlots="1"  showGateNameOnPlots="1"  showMedians="0"  showUncomped="0"  addEventParam="0"  lastYAxisName="" >
                 <TextTraits font="SansSerif"  size="11"  name="Labels"  style="plain"  color="#000000"  background="#00ffffff"  just="left" />
                 <TextTraits font="SansSerif"  size="11"  name="LayoutGates"  style="plain"  color="#000000"  background="#00ffffff"  just="left" />
                 <TextTraits font="SansSerif"  size="9"  name="Numbers"  style="plain"  color="#000000"  background="#00ffffff"  just="left" />
                 <TextTraits font="SansSerif"  size="9"  name="Legend"  style="plain"  color="#000000"  background="#00ffffff"  just="left" />
                 <WindowPosition x="950"  y="126"  width="390"  height="582"  displayed="1"  panelState="---" />
               </GraphEnvironment>
             </Graph>
             <Gate gating:id="ID783164529" >
               <gating:PolygonGate eventsInside="1"  annoOffsetX="0"  annoOffsetY="0"  tint="#000000"  isTinted="0"  lineWeight="Normal"  userDefined="1"  quadId="-1"  gateResolution="256" >
                 <gating:dimension>
                   <data-type:fcs-dimension data-type:name="FSC-A" />
                 </gating:dimension>
                 <gating:dimension>
                   <data-type:fcs-dimension data-type:name="SSC-A" />
                 </gating:dimension>
                 <gating:vertex>
                   <gating:coordinate data-type:value="5164.099336435" />
                   <gating:coordinate data-type:value="6795.8192125904" />
                 </gating:vertex>
                 <gating:vertex>
                   <gating:coordinate data-type:value="4303.4161136958" />
                   <gating:coordinate data-type:value="24569.5002301345" />
                 </gating:vertex>
                 <gating:vertex>
                   <gating:coordinate data-type:value="22808.1054025877" />
                   <gating:coordinate data-type:value="37115.6280072244" />
                 </gating:vertex>
                 <gating:vertex>
                   <gating:coordinate data-type:value="58526.4591462629" />
                   <gating:coordinate data-type:value="46525.2238400418" />
                 </gating:vertex>
                 <gating:vertex>
                   <gating:coordinate data-type:value="65411.9249281762" />
                   <gating:coordinate data-type:value="37638.3833312698" />
                 </gating:vertex>
                 <gating:vertex>
                   <gating:coordinate data-type:value="53792.7014211975" />
                   <gating:coordinate data-type:value="19864.7023137257" />
                 </gating:vertex>
                 <gating:vertex>
                   <gating:coordinate data-type:value="26250.8382935444" />
                   <gating:coordinate data-type:value="5227.5532404541" />
                 </gating:vertex>
               </gating:PolygonGate>
             </Gate>
             <Subpopulations>
               <Population name="Single Cells"  annotation=""  owningGroup="All Samples"  expanded="1"  sortPriority="10"  count="10472" >
                 <Graph smoothing="0"  backColor="#ffffff"  foreColor="#000000"  heatMapStatParameter="FITC-A"  type="Pseudocolor"  fast="1" >
                   <Axis dimension="x"  name="FSC-A"  label=""  auto="auto" />
                   <Axis dimension="y"  name="FSC-H"  label=""  auto="auto" />
                   <GraphSettings level="5%"  smoothingHighResolution="1"  contourHighResolution="1"  histogramSmoothingCount="0"  graphResolution="256"  showOutliers="0"  drawLargeDots="0"  dotsToDraw="8000"  tint="le.chartfill.tinted.40"  lineWeight="le.lineweight.normal"  lineStyle="le.linestyle.solid" />
                   <GraphEnvironment showGrid="0"  showAxes="tnlTNL"  showGates="1"  showFreqOnPlots="1"  showGateNameOnPlots="1"  showMedians="0"  showUncomped="0"  addEventParam="0"  lastYAxisName="" >
                     <TextTraits font="SansSerif"  size="11"  name="Labels"  style="plain"  color="#000000"  background="#00ffffff"  just="left" />
                     <TextTraits font="SansSerif"  size="11"  name="LayoutGates"  style="plain"  color="#000000"  background="#00ffffff"  just="left" />
                     <TextTraits font="SansSerif"  size="9"  name="Numbers"  style="plain"  color="#000000"  background="#00ffffff"  just="left" />
                     <TextTraits font="SansSerif"  size="9"  name="Legend"  style="plain"  color="#000000"  background="#00ffffff"  just="left" />
                     <WindowPosition x="1020"  y="127"  width="390"  height="582"  displayed="1"  panelState="---" />
                   </GraphEnvironment>
                 </Graph>
                 <Gate gating:id="ID1684656461"  gating:parent_id="ID783164529" >
                   <gating:PolygonGate eventsInside="1"  annoOffsetX="0"  annoOffsetY="0"  tint="#000000"  isTinted="0"  lineWeight="Normal"  userDefined="1"  quadId="-1"  gateResolution="256" >
                     <gating:dimension>
                       <data-type:fcs-dimension data-type:name="FSC-A" />
                     </gating:dimension>
                     <gating:dimension>
                       <data-type:fcs-dimension data-type:name="FSC-H" />
                     </gating:dimension>
                     <gating:vertex>
                       <gating:coordinate data-type:value="7195.5736183374" />
                       <gating:coordinate data-type:value="6875.7591873363" />
                     </gating:vertex>
                     <gating:vertex>
                       <gating:coordinate data-type:value="54576.9908707258" />
                       <gating:coordinate data-type:value="44379.2351069096" />
                     </gating:vertex>
                     <gating:vertex>
                       <gating:coordinate data-type:value="60217.8607651765" />
                       <gating:coordinate data-type:value="32087.415818446" />
                     </gating:vertex>
                     <gating:vertex>
                       <gating:coordinate data-type:value="6783.2211925054" />
                       <gating:coordinate data-type:value="4838.8092053097" />
                     </gating:vertex>
                   </gating:PolygonGate>
                 </Gate>
                 <Subpopulations>
                   <Population name="Single Cells"  annotation=""  owningGroup="All Samples"  expanded="1"  sortPriority="10"  count="10216" >
                     <Graph smoothing="0"  backColor="#ffffff"  foreColor="#000000"  heatMapStatParameter="FITC-A"  type="Pseudocolor"  fast="1" >
                       <Axis dimension="x"  name="FITC-A"  label=""  auto="auto" />
                       <Axis dimension="y"  name="SSC-A"  label=""  auto="auto" />
                       <GraphSettings level="5%"  smoothingHighResolution="1"  contourHighResolution="1"  histogramSmoothingCount="0"  graphResolution="256"  showOutliers="0"  drawLargeDots="0"  dotsToDraw="8000"  tint="le.chartfill.tinted.40"  lineWeight="le.lineweight.normal"  lineStyle="le.linestyle.solid" />
                       <GraphEnvironment showGrid="0"  showAxes="tnlTNL"  showGates="1"  showFreqOnPlots="1"  showGateNameOnPlots="1"  showMedians="0"  showUncomped="0"  addEventParam="0"  lastYAxisName="" >
                         <TextTraits font="SansSerif"  size="11"  name="Labels"  style="plain"  color="#000000"  background="#00ffffff"  just="left" />
                         <TextTraits font="SansSerif"  size="11"  name="LayoutGates"  style="plain"  color="#000000"  background="#00ffffff"  just="left" />
                         <TextTraits font="SansSerif"  size="9"  name="Numbers"  style="plain"  color="#000000"  background="#00ffffff"  just="left" />
                         <TextTraits font="SansSerif"  size="9"  name="Legend"  style="plain"  color="#000000"  background="#00ffffff"  just="left" />
                         <WindowPosition x="565"  y="380"  width="390"  height="582"  displayed="0"  panelState="---" />
                       </GraphEnvironment>
                     </Graph>
                     <Gate gating:id="ID127225196"  gating:parent_id="ID1684656461" >
                       <gating:PolygonGate eventsInside="1"  annoOffsetX="-32"  annoOffsetY="-18"  tint="#000000"  isTinted="0"  lineWeight="Normal"  userDefined="1"  quadId="-1"  gateResolution="256" >
                         <gating:dimension>
                           <data-type:fcs-dimension data-type:name="SSC-H" />
                         </gating:dimension>
                         <gating:dimension>
                           <data-type:fcs-dimension data-type:name="SSC-A" />
                         </gating:dimension>
                         <gating:vertex>
                           <gating:coordinate data-type:value="4694.6073908862" />
                           <gating:coordinate data-type:value="6212.7589697981" />
                         </gating:vertex>
                         <gating:vertex>
                           <gating:coordinate data-type:value="24204.8024732051" />
                           <gating:coordinate data-type:value="43510.7373314072" />
                         </gating:vertex>
                         <gating:vertex>
                           <gating:coordinate data-type:value="30595.6024542212" />
                           <gating:coordinate data-type:value="37203.4177367271" />
                         </gating:vertex>
                         <gating:vertex>
                           <gating:coordinate data-type:value="4805.9032636687" />
                           <gating:coordinate data-type:value="5432.3423293793" />
                         </gating:vertex>
                       </gating:PolygonGate>
                     </Gate>
                     <Subpopulations>
                       <Population name="FITC-A, SSC-A subset"  annotation=""  owningGroup="All Samples"  expanded="1"  sortPriority="10"  count="5" >
                         <Graph smoothing="0"  backColor="#ffffff"  foreColor="#000000"  heatMapStatParameter="FITC-A"  type="Pseudocolor"  fast="1" >
                           <Axis dimension="x"  name="FITC-A"  label=""  auto="auto" />
                           <Axis dimension="y"  name="SSC-A"  label=""  auto="auto" />
                           <GraphSettings level="5%"  smoothingHighResolution="1"  contourHighResolution="1"  histogramSmoothingCount="0"  graphResolution="256"  showOutliers="0"  drawLargeDots="0"  dotsToDraw="8000"  tint="le.chartfill.tinted.40"  lineWeight="le.lineweight.normal"  lineStyle="le.linestyle.solid" />
                           <GraphEnvironment showGrid="0"  showAxes="tnlTNL"  showGates="1"  showFreqOnPlots="1"  showGateNameOnPlots="1"  showMedians="0"  showUncomped="0"  addEventParam="0"  lastYAxisName="" >
                             <TextTraits font="SansSerif"  size="11"  name="Labels"  style="plain"  color="#000000"  background="#00ffffff"  just="left" />
                             <TextTraits font="SansSerif"  size="11"  name="LayoutGates"  style="plain"  color="#000000"  background="#00ffffff"  just="left" />
                             <TextTraits font="SansSerif"  size="9"  name="Numbers"  style="plain"  color="#000000"  background="#00ffffff"  just="left" />
                             <TextTraits font="SansSerif"  size="9"  name="Legend"  style="plain"  color="#000000"  background="#00ffffff"  just="left" />
                             <WindowPosition x="825"  y="281"  width="390"  height="582"  displayed="1"  panelState="---" />
                           </GraphEnvironment>
                         </Graph>
                         <Gate gating:id="ID239510699"  gating:parent_id="ID127225196" >
                           <gating:RectangleGate eventsInside="1"  annoOffsetX="0"  annoOffsetY="80"  tint="#000000"  isTinted="0"  lineWeight="Normal"  userDefined="1"  percentX="0"  percentY="0" >
                             <gating:dimension gating:min="100.80771080175539"  gating:max="28995.259140603324" >
                               <data-type:fcs-dimension data-type:name="FITC-A" />
                             </gating:dimension>
                             <gating:dimension gating:min="2191.5870276359933"  gating:max="61101.44782584753" >
                               <data-type:fcs-dimension data-type:name="SSC-A" />
                             </gating:dimension>
                           </gating:RectangleGate>
                         </Gate>
                       </Population>
                     </Subpopulations>
                   </Population>
                 </Subpopulations>
               </Population>
             </Subpopulations>
           </Population>
         </Subpopulations>
       </SampleNode>
     </Sample>
     <Sample>
       <DataSet uri="file:/C:/Users/wyx/Desktop/0304/0304/0304-ZYL/0304-ZYL-30.fcs"  sampleID="26" />
       <Transformations>
         <transforms:log transforms:offset="1000"  transforms:decades="2.0103902988" >
           <data-type:parameter data-type:name="FSC-A" />
         </transforms:log>
         <transforms:log transforms:offset="1000"  transforms:decades="2.4218277001" >
           <data-type:parameter data-type:name="FSC-H" />
         </transforms:log>
         <transforms:linear transforms:minRange="0"  transforms:maxRange="262144"  gain="1" >
           <data-type:parameter data-type:name="FSC-W" />
         </transforms:linear>
         <transforms:log transforms:offset="1"  transforms:decades="5.0466780681" >
           <data-type:parameter data-type:name="SSC-A" />
         </transforms:log>
         <transforms:log transforms:offset="1000"  transforms:decades="2.4218277" >
           <data-type:parameter data-type:name="SSC-H" />
         </transforms:log>
         <transforms:linear transforms:minRange="0"  transforms:maxRange="262144"  gain="1" >
           <data-type:parameter data-type:name="SSC-W" />
         </transforms:linear>
         <transforms:log transforms:offset="1"  transforms:decades="5.4185399219" >
           <data-type:parameter data-type:name="FITC-A" />
         </transforms:log>
         <transforms:biex transforms:length="256"  transforms:maxRange="262144"  transforms:neg="0"  transforms:width="-100"  transforms:pos="4.418539922" >
           <data-type:parameter data-type:name="FITC-H" />
         </transforms:biex>
         <transforms:biex transforms:length="256"  transforms:maxRange="262144"  transforms:neg="0"  transforms:width="-100"  transforms:pos="4.418539922" >
           <data-type:parameter data-type:name="FITC-W" />
         </transforms:biex>
         <transforms:biex transforms:length="256"  transforms:maxRange="262144"  transforms:neg="0"  transforms:width="-100"  transforms:pos="4.418539922" >
           <data-type:parameter data-type:name="PE-Texas Red-A" />
         </transforms:biex>
         <transforms:biex transforms:length="256"  transforms:maxRange="262144"  transforms:neg="0"  transforms:width="-100"  transforms:pos="4.418539922" >
           <data-type:parameter data-type:name="PE-Texas Red-H" />
         </transforms:biex>
         <transforms:biex transforms:length="256"  transforms:maxRange="262144"  transforms:neg="0"  transforms:width="-100"  transforms:pos="4.418539922" >
           <data-type:parameter data-type:name="PE-Texas Red-W" />
         </transforms:biex>
         <transforms:linear transforms:minRange="0.2219016275"  transforms:maxRange="23"  gain="0.0103692349" >
           <data-type:parameter data-type:name="Time" />
         </transforms:linear>
       </Transformations>
       <Keywords>
         <Keyword name="FJ_FCS_VERSION"  value="3" />
         <Keyword name="$BEGINANALYSIS"  value="0" />
         <Keyword name="$ENDANALYSIS"  value="0" />
         <Keyword name="$BEGINSTEXT"  value="0" />
         <Keyword name="$ENDSTEXT"  value="0" />
         <Keyword name="$BEGINDATA"  value="2655" />
         <Keyword name="$ENDDATA"  value="0000000000000751766" />
         <Keyword name="$FIL"  value="0304-ZYL-30.fcs" />
         <Keyword name="$SYS"  value="Windows NT (unknown) 6.2" />
         <Keyword name="$TOT"  value="0000000000000014406" />
         <Keyword name="$PAR"  value="13" />
         <Keyword name="$MODE"  value="L" />
         <Keyword name="$BYTEORD"  value="4,3,2,1" />
         <Keyword name="$DATATYPE"  value="F" />
         <Keyword name="$NEXTDATA"  value="0" />
         <Keyword name="CREATOR"  value="BD FACSDiva Software Version 9.0" />
         <Keyword name="TUBE NAME"  value="30" />
         <Keyword name="$SRC"  value="0304-ZYL" />
         <Keyword name="EXPERIMENT NAME"  value="D1" />
         <Keyword name="GUID"  value="096c0be6-1454-424d-98b9-89a8c0178321" />
         <Keyword name="$DATE"  value="04-MAR-2026" />
         <Keyword name="$BTIM"  value="16:26:33" />
         <Keyword name="$ETIM"  value="16:26:56" />
         <Keyword name="$CYT"  value="LSRFortessa" />
         <Keyword name="SETTINGS"  value="Cytometer" />
         <Keyword name="CYTNUM"  value="R647800L6120" />
         <Keyword name="WINDOW EXTENSION"  value="10.00" />
         <Keyword name="EXPORT USER NAME"  value="Administrator" />
         <Keyword name="EXPORT TIME"  value="04-MAR-2026-16:39:05" />
         <Keyword name="$OP"  value="Administrator" />
         <Keyword name="FSC ASF"  value="0.64" />
         <Keyword name="AUTOBS"  value="TRUE" />
         <Keyword name="$INST"  value=" " />
         <Keyword name="LASER1NAME"  value="Blue" />
         <Keyword name="LASER1DELAY"  value="0.00" />
         <Keyword name="LASER1ASF"  value="0.73" />
         <Keyword name="LASER2NAME"  value="Red" />
         <Keyword name="LASER2DELAY"  value="37.56" />
         <Keyword name="LASER2ASF"  value="0.59" />
         <Keyword name="LASER3NAME"  value="Violet" />
         <Keyword name="LASER3DELAY"  value="-39.08" />
         <Keyword name="LASER3ASF"  value="0.90" />
         <Keyword name="LASER4NAME"  value="YellGrn" />
         <Keyword name="LASER4DELAY"  value="75.36" />
         <Keyword name="LASER4ASF"  value="0.79" />
         <Keyword name="LASER5NAME"  value="UV" />
         <Keyword name="LASER5DELAY"  value="-76.43" />
         <Keyword name="LASER5ASF"  value="0.92" />
         <Keyword name="$TIMESTEP"  value="0.01" />
         <Keyword name="SPILL"  value="2,FITC-A,PE-Texas Red-A,1,0,0,1" />
         <Keyword name="APPLY COMPENSATION"  value="TRUE" />
         <Keyword name="THRESHOLD"  value="FSC,5000" />
         <Keyword name="$P1N"  value="FSC-A" />
         <Keyword name="$P1R"  value="262144" />
         <Keyword name="$P1B"  value="32" />
         <Keyword name="$P1E"  value="0,0" />
         <Keyword name="$P1V"  value="50" />
         <Keyword name="$P1G"  value="1.0" />
         <Keyword name="P1DISPLAY"  value="LIN" />
         <Keyword name="P1BS"  value="0" />
         <Keyword name="P1MS"  value="0" />
         <Keyword name="$P2N"  value="FSC-H" />
         <Keyword name="$P2R"  value="262144" />
         <Keyword name="$P2B"  value="32" />
         <Keyword name="$P2E"  value="0,0" />
         <Keyword name="$P2V"  value="50" />
         <Keyword name="$P2G"  value="1.0" />
         <Keyword name="P2DISPLAY"  value="LIN" />
         <Keyword name="P2BS"  value="0" />
         <Keyword name="P2MS"  value="0" />
         <Keyword name="$P3N"  value="FSC-W" />
         <Keyword name="$P3R"  value="262144" />
         <Keyword name="$P3B"  value="32" />
         <Keyword name="$P3E"  value="0,0" />
         <Keyword name="$P3V"  value="50" />
         <Keyword name="$P3G"  value="1.0" />
         <Keyword name="P3BS"  value="-1" />
         <Keyword name="P3MS"  value="0" />
         <Keyword name="$P4N"  value="SSC-A" />
         <Keyword name="$P4R"  value="262144" />
         <Keyword name="$P4B"  value="32" />
         <Keyword name="$P4E"  value="0,0" />
         <Keyword name="$P4V"  value="190" />
         <Keyword name="$P4G"  value="1.0" />
         <Keyword name="P4DISPLAY"  value="LIN" />
         <Keyword name="P4BS"  value="0" />
         <Keyword name="P4MS"  value="0" />
         <Keyword name="$P5N"  value="SSC-H" />
         <Keyword name="$P5R"  value="262144" />
         <Keyword name="$P5B"  value="32" />
         <Keyword name="$P5E"  value="0,0" />
         <Keyword name="$P5V"  value="190" />
         <Keyword name="$P5G"  value="1.0" />
         <Keyword name="P5DISPLAY"  value="LIN" />
         <Keyword name="P5BS"  value="0" />
         <Keyword name="P5MS"  value="0" />
         <Keyword name="$P6N"  value="SSC-W" />
         <Keyword name="$P6R"  value="262144" />
         <Keyword name="$P6B"  value="32" />
         <Keyword name="$P6E"  value="0,0" />
         <Keyword name="$P6V"  value="190" />
         <Keyword name="$P6G"  value="1.0" />
         <Keyword name="P6BS"  value="-1" />
         <Keyword name="P6MS"  value="0" />
         <Keyword name="$P7N"  value="FITC-A" />
         <Keyword name="$P7R"  value="262144" />
         <Keyword name="$P7B"  value="32" />
         <Keyword name="$P7E"  value="0,0" />
         <Keyword name="$P7V"  value="270" />
         <Keyword name="$P7G"  value="1.0" />
         <Keyword name="P7DISPLAY"  value="LOG" />
         <Keyword name="P7BS"  value="29" />
         <Keyword name="P7MS"  value="0" />
         <Keyword name="$P8N"  value="FITC-H" />
         <Keyword name="$P8R"  value="262144" />
         <Keyword name="$P8B"  value="32" />
         <Keyword name="$P8E"  value="0,0" />
         <Keyword name="$P8V"  value="270" />
         <Keyword name="$P8G"  value="1.0" />
         <Keyword name="P8DISPLAY"  value="LOG" />
         <Keyword name="P8BS"  value="0" />
         <Keyword name="P8MS"  value="0" />
         <Keyword name="$P9N"  value="FITC-W" />
         <Keyword name="$P9R"  value="262144" />
         <Keyword name="$P9B"  value="32" />
         <Keyword name="$P9E"  value="0,0" />
         <Keyword name="$P9V"  value="270" />
         <Keyword name="$P9G"  value="1.0" />
         <Keyword name="P9BS"  value="-1" />
         <Keyword name="P9MS"  value="0" />
         <Keyword name="$P10N"  value="PE-Texas Red-A" />
         <Keyword name="$P10R"  value="262144" />
         <Keyword name="$P10B"  value="32" />
         <Keyword name="$P10E"  value="0,0" />
         <Keyword name="$P10V"  value="340" />
         <Keyword name="$P10G"  value="1.0" />
         <Keyword name="P10DISPLAY"  value="LOG" />
         <Keyword name="P10BS"  value="48" />
         <Keyword name="P10MS"  value="0" />
         <Keyword name="$P11N"  value="PE-Texas Red-H" />
         <Keyword name="$P11R"  value="262144" />
         <Keyword name="$P11B"  value="32" />
         <Keyword name="$P11E"  value="0,0" />
         <Keyword name="$P11V"  value="340" />
         <Keyword name="$P11G"  value="1.0" />
         <Keyword name="P11DISPLAY"  value="LOG" />
         <Keyword name="P11BS"  value="0" />
         <Keyword name="P11MS"  value="0" />
         <Keyword name="$P12N"  value="PE-Texas Red-W" />
         <Keyword name="$P12R"  value="262144" />
         <Keyword name="$P12B"  value="32" />
         <Keyword name="$P12E"  value="0,0" />
         <Keyword name="$P12V"  value="340" />
         <Keyword name="$P12G"  value="1.0" />
         <Keyword name="P12BS"  value="-1" />
         <Keyword name="P12MS"  value="0" />
         <Keyword name="$P13N"  value="Time" />
         <Keyword name="$P13R"  value="262144" />
         <Keyword name="$P13B"  value="32" />
         <Keyword name="$P13E"  value="0,0" />
         <Keyword name="$P13G"  value="0.01" />
         <Keyword name="P13BS"  value="0" />
         <Keyword name="P13MS"  value="0" />
         <Keyword name="CST SETUP STATUS"  value="SUCCESS" />
         <Keyword name="CST BEADS LOT ID"  value="40128" />
         <Keyword name="CYTOMETER CONFIG NAME"  value="Lijiaxin" />
         <Keyword name="CYTOMETER CONFIG CREATE DATE"  value="2023-12-12T15:27:22+08:00" />
         <Keyword name="CST SETUP DATE"  value="2024-10-30T16:41:40+08:00" />
         <Keyword name="CST BASELINE DATE"  value="2024-10-30T16:34:20+08:00" />
         <Keyword name="CST BEADS EXPIRED"  value="False" />
         <Keyword name="CST PERFORMANCE EXPIRED"  value="2024-10-31T16:41:40+08:00" />
         <Keyword name="CST REGULATORY STATUS"  value="RUO Performance Check" />
         <Keyword name="$P1S"  value="" />
         <Keyword name="$P2S"  value="" />
         <Keyword name="$P3S"  value="" />
         <Keyword name="$P4S"  value="" />
         <Keyword name="$P5S"  value="" />
         <Keyword name="$P6S"  value="" />
         <Keyword name="$P7S"  value="" />
         <Keyword name="$P8S"  value="" />
         <Keyword name="$P9S"  value="" />
         <Keyword name="$P10S"  value="" />
         <Keyword name="$P11S"  value="" />
         <Keyword name="$P12S"  value="" />
         <Keyword name="$P13S"  value="" />
       </Keywords>
       <SampleNode name="0304-ZYL-30.fcs"  annotation=""  owningGroup=""  expanded="1"  sortPriority="10"  count="14406"  sampleID="26" >
         <Graph smoothing="0"  backColor="#ffffff"  foreColor="#000000"  type="Pseudocolor"  fast="1" >
           <Axis dimension="x"  name="FSC-A"  label=""  auto="auto" />
           <Axis dimension="y"  name="SSC-A"  label=""  auto="auto" />
           <GraphSettings level="5%"  smoothingHighResolution="1"  contourHighResolution="1"  histogramSmoothingCount="0"  graphResolution="256"  showOutliers="0"  drawLargeDots="0"  dotsToDraw="8000"  tint="le.chartfill.tinted.40"  lineWeight="le.lineweight.normal"  lineStyle="le.linestyle.solid" />
           <GraphEnvironment showGrid="0"  showAxes="tnlTNL"  showGates="1"  showFreqOnPlots="1"  showGateNameOnPlots="1"  showMedians="0"  showUncomped="0"  addEventParam="0"  lastYAxisName="" >
             <TextTraits font="SansSerif"  size="11"  name="Labels"  style="plain"  color="#000000"  background="#00ffffff"  just="left" />
             <TextTraits font="SansSerif"  size="11"  name="LayoutGates"  style="plain"  color="#000000"  background="#00ffffff"  just="left" />
             <TextTraits font="SansSerif"  size="9"  name="Numbers"  style="plain"  color="#000000"  background="#00ffffff"  just="left" />
             <TextTraits font="SansSerif"  size="9"  name="Legend"  style="plain"  color="#000000"  background="#00ffffff"  just="left" />
             <WindowPosition x="0"  y="0"  width="0"  height="0"  displayed="0"  panelState="" />
           </GraphEnvironment>
         </Graph>
         <Subpopulations>
           <Population name="Cells"  annotation=""  owningGroup="All Samples"  expanded="1"  sortPriority="10"  count="14026" >
             <Graph smoothing="0"  backColor="#ffffff"  foreColor="#000000"  heatMapStatParameter="FITC-A"  type="Pseudocolor"  fast="1" >
               <Axis dimension="x"  name="FSC-A"  label=""  auto="auto" />
               <Axis dimension="y"  name="SSC-A"  label=""  auto="auto" />
               <GraphSettings level="5%"  smoothingHighResolution="1"  contourHighResolution="1"  histogramSmoothingCount="0"  graphResolution="256"  showOutliers="0"  drawLargeDots="0"  dotsToDraw="8000"  tint="le.chartfill.tinted.40"  lineWeight="le.lineweight.normal"  lineStyle="le.linestyle.solid" />
               <GraphEnvironment showGrid="0"  showAxes="tnlTNL"  showGates="1"  showFreqOnPlots="1"  showGateNameOnPlots="1"  showMedians="0"  showUncomped="0"  addEventParam="0"  lastYAxisName="" >
                 <TextTraits font="SansSerif"  size="11"  name="Labels"  style="plain"  color="#000000"  background="#00ffffff"  just="left" />
                 <TextTraits font="SansSerif"  size="11"  name="LayoutGates"  style="plain"  color="#000000"  background="#00ffffff"  just="left" />
                 <TextTraits font="SansSerif"  size="9"  name="Numbers"  style="plain"  color="#000000"  background="#00ffffff"  just="left" />
                 <TextTraits font="SansSerif"  size="9"  name="Legend"  style="plain"  color="#000000"  background="#00ffffff"  just="left" />
                 <WindowPosition x="950"  y="126"  width="390"  height="582"  displayed="1"  panelState="---" />
               </GraphEnvironment>
             </Graph>
             <Gate gating:id="ID773193768" >
               <gating:PolygonGate eventsInside="1"  annoOffsetX="0"  annoOffsetY="0"  tint="#000000"  isTinted="0"  lineWeight="Normal"  userDefined="1"  quadId="-1"  gateResolution="256" >
                 <gating:dimension>
                   <data-type:fcs-dimension data-type:name="FSC-A" />
                 </gating:dimension>
                 <gating:dimension>
                   <data-type:fcs-dimension data-type:name="SSC-A" />
                 </gating:dimension>
                 <gating:vertex>
                   <gating:coordinate data-type:value="5164.099336435" />
                   <gating:coordinate data-type:value="6795.8192125904" />
                 </gating:vertex>
                 <gating:vertex>
                   <gating:coordinate data-type:value="4303.4161136958" />
                   <gating:coordinate data-type:value="24569.5002301345" />
                 </gating:vertex>
                 <gating:vertex>
                   <gating:coordinate data-type:value="22808.1054025877" />
                   <gating:coordinate data-type:value="37115.6280072244" />
                 </gating:vertex>
                 <gating:vertex>
                   <gating:coordinate data-type:value="58526.4591462629" />
                   <gating:coordinate data-type:value="46525.2238400418" />
                 </gating:vertex>
                 <gating:vertex>
                   <gating:coordinate data-type:value="65411.9249281762" />
                   <gating:coordinate data-type:value="37638.3833312698" />
                 </gating:vertex>
                 <gating:vertex>
                   <gating:coordinate data-type:value="53792.7014211975" />
                   <gating:coordinate data-type:value="19864.7023137257" />
                 </gating:vertex>
                 <gating:vertex>
                   <gating:coordinate data-type:value="26250.8382935444" />
                   <gating:coordinate data-type:value="5227.5532404541" />
                 </gating:vertex>
               </gating:PolygonGate>
             </Gate>
             <Subpopulations>
               <Population name="Single Cells"  annotation=""  owningGroup="All Samples"  expanded="1"  sortPriority="10"  count="10163" >
                 <Graph smoothing="0"  backColor="#ffffff"  foreColor="#000000"  heatMapStatParameter="FITC-A"  type="Pseudocolor"  fast="1" >
                   <Axis dimension="x"  name="FSC-A"  label=""  auto="auto" />
                   <Axis dimension="y"  name="FSC-H"  label=""  auto="auto" />
                   <GraphSettings level="5%"  smoothingHighResolution="1"  contourHighResolution="1"  histogramSmoothingCount="0"  graphResolution="256"  showOutliers="0"  drawLargeDots="0"  dotsToDraw="8000"  tint="le.chartfill.tinted.40"  lineWeight="le.lineweight.normal"  lineStyle="le.linestyle.solid" />
                   <GraphEnvironment showGrid="0"  showAxes="tnlTNL"  showGates="1"  showFreqOnPlots="1"  showGateNameOnPlots="1"  showMedians="0"  showUncomped="0"  addEventParam="0"  lastYAxisName="" >
                     <TextTraits font="SansSerif"  size="11"  name="Labels"  style="plain"  color="#000000"  background="#00ffffff"  just="left" />
                     <TextTraits font="SansSerif"  size="11"  name="LayoutGates"  style="plain"  color="#000000"  background="#00ffffff"  just="left" />
                     <TextTraits font="SansSerif"  size="9"  name="Numbers"  style="plain"  color="#000000"  background="#00ffffff"  just="left" />
                     <TextTraits font="SansSerif"  size="9"  name="Legend"  style="plain"  color="#000000"  background="#00ffffff"  just="left" />
                     <WindowPosition x="1020"  y="127"  width="390"  height="582"  displayed="1"  panelState="---" />
                   </GraphEnvironment>
                 </Graph>
                 <Gate gating:id="ID1004763541"  gating:parent_id="ID773193768" >
                   <gating:PolygonGate eventsInside="1"  annoOffsetX="0"  annoOffsetY="0"  tint="#000000"  isTinted="0"  lineWeight="Normal"  userDefined="1"  quadId="-1"  gateResolution="256" >
                     <gating:dimension>
                       <data-type:fcs-dimension data-type:name="FSC-A" />
                     </gating:dimension>
                     <gating:dimension>
                       <data-type:fcs-dimension data-type:name="FSC-H" />
                     </gating:dimension>
                     <gating:vertex>
                       <gating:coordinate data-type:value="7195.5736183374" />
                       <gating:coordinate data-type:value="6875.7591873363" />
                     </gating:vertex>
                     <gating:vertex>
                       <gating:coordinate data-type:value="54576.9908707258" />
                       <gating:coordinate data-type:value="44379.2351069096" />
                     </gating:vertex>
                     <gating:vertex>
                       <gating:coordinate data-type:value="60217.8607651765" />
                       <gating:coordinate data-type:value="32087.415818446" />
                     </gating:vertex>
                     <gating:vertex>
                       <gating:coordinate data-type:value="6783.2211925054" />
                       <gating:coordinate data-type:value="4838.8092053097" />
                     </gating:vertex>
                   </gating:PolygonGate>
                 </Gate>
                 <Subpopulations>
                   <Population name="Single Cells"  annotation=""  owningGroup="All Samples"  expanded="1"  sortPriority="10"  count="9596" >
                     <Graph smoothing="0"  backColor="#ffffff"  foreColor="#000000"  heatMapStatParameter="FITC-A"  type="Pseudocolor"  fast="1" >
                       <Axis dimension="x"  name="FITC-A"  label=""  auto="auto" />
                       <Axis dimension="y"  name="SSC-A"  label=""  auto="auto" />
                       <GraphSettings level="5%"  smoothingHighResolution="1"  contourHighResolution="1"  histogramSmoothingCount="0"  graphResolution="256"  showOutliers="0"  drawLargeDots="0"  dotsToDraw="8000"  tint="le.chartfill.tinted.40"  lineWeight="le.lineweight.normal"  lineStyle="le.linestyle.solid" />
                       <GraphEnvironment showGrid="0"  showAxes="tnlTNL"  showGates="1"  showFreqOnPlots="1"  showGateNameOnPlots="1"  showMedians="0"  showUncomped="0"  addEventParam="0"  lastYAxisName="" >
                         <TextTraits font="SansSerif"  size="11"  name="Labels"  style="plain"  color="#000000"  background="#00ffffff"  just="left" />
                         <TextTraits font="SansSerif"  size="11"  name="LayoutGates"  style="plain"  color="#000000"  background="#00ffffff"  just="left" />
                         <TextTraits font="SansSerif"  size="9"  name="Numbers"  style="plain"  color="#000000"  background="#00ffffff"  just="left" />
                         <TextTraits font="SansSerif"  size="9"  name="Legend"  style="plain"  color="#000000"  background="#00ffffff"  just="left" />
                         <WindowPosition x="565"  y="380"  width="390"  height="582"  displayed="0"  panelState="---" />
                       </GraphEnvironment>
                     </Graph>
                     <Gate gating:id="ID1140490019"  gating:parent_id="ID1004763541" >
                       <gating:PolygonGate eventsInside="1"  annoOffsetX="-32"  annoOffsetY="-18"  tint="#000000"  isTinted="0"  lineWeight="Normal"  userDefined="1"  quadId="-1"  gateResolution="256" >
                         <gating:dimension>
                           <data-type:fcs-dimension data-type:name="SSC-H" />
                         </gating:dimension>
                         <gating:dimension>
                           <data-type:fcs-dimension data-type:name="SSC-A" />
                         </gating:dimension>
                         <gating:vertex>
                           <gating:coordinate data-type:value="4694.6073908862" />
                           <gating:coordinate data-type:value="6212.7589697981" />
                         </gating:vertex>
                         <gating:vertex>
                           <gating:coordinate data-type:value="24204.8024732051" />
                           <gating:coordinate data-type:value="43510.7373314072" />
                         </gating:vertex>
                         <gating:vertex>
                           <gating:coordinate data-type:value="30595.6024542212" />
                           <gating:coordinate data-type:value="37203.4177367271" />
                         </gating:vertex>
                         <gating:vertex>
                           <gating:coordinate data-type:value="4805.9032636687" />
                           <gating:coordinate data-type:value="5432.3423293793" />
                         </gating:vertex>
                       </gating:PolygonGate>
                     </Gate>
                     <Subpopulations>
                       <Population name="FITC-A, SSC-A subset"  annotation=""  owningGroup="All Samples"  expanded="1"  sortPriority="10"  count="303" >
                         <Graph smoothing="0"  backColor="#ffffff"  foreColor="#000000"  heatMapStatParameter="FITC-A"  type="Pseudocolor"  fast="1" >
                           <Axis dimension="x"  name="FITC-A"  label=""  auto="auto" />
                           <Axis dimension="y"  name="SSC-A"  label=""  auto="auto" />
                           <GraphSettings level="5%"  smoothingHighResolution="1"  contourHighResolution="1"  histogramSmoothingCount="0"  graphResolution="256"  showOutliers="0"  drawLargeDots="0"  dotsToDraw="8000"  tint="le.chartfill.tinted.40"  lineWeight="le.lineweight.normal"  lineStyle="le.linestyle.solid" />
                           <GraphEnvironment showGrid="0"  showAxes="tnlTNL"  showGates="1"  showFreqOnPlots="1"  showGateNameOnPlots="1"  showMedians="0"  showUncomped="0"  addEventParam="0"  lastYAxisName="" >
                             <TextTraits font="SansSerif"  size="11"  name="Labels"  style="plain"  color="#000000"  background="#00ffffff"  just="left" />
                             <TextTraits font="SansSerif"  size="11"  name="LayoutGates"  style="plain"  color="#000000"  background="#00ffffff"  just="left" />
                             <TextTraits font="SansSerif"  size="9"  name="Numbers"  style="plain"  color="#000000"  background="#00ffffff"  just="left" />
                             <TextTraits font="SansSerif"  size="9"  name="Legend"  style="plain"  color="#000000"  background="#00ffffff"  just="left" />
                             <WindowPosition x="825"  y="281"  width="390"  height="582"  displayed="1"  panelState="---" />
                           </GraphEnvironment>
                         </Graph>
                         <Gate gating:id="ID1093948048"  gating:parent_id="ID1140490019" >
                           <gating:RectangleGate eventsInside="1"  annoOffsetX="0"  annoOffsetY="80"  tint="#000000"  isTinted="0"  lineWeight="Normal"  userDefined="1"  percentX="0"  percentY="0" >
                             <gating:dimension gating:min="100.80771080175539"  gating:max="28995.259140603324" >
                               <data-type:fcs-dimension data-type:name="FITC-A" />
                             </gating:dimension>
                             <gating:dimension gating:min="2191.5870276359933"  gating:max="61101.44782584753" >
                               <data-type:fcs-dimension data-type:name="SSC-A" />
                             </gating:dimension>
                           </gating:RectangleGate>
                         </Gate>
                       </Population>
                     </Subpopulations>
                   </Population>
                 </Subpopulations>
               </Population>
             </Subpopulations>
           </Population>
         </Subpopulations>
       </SampleNode>
     </Sample>
     <Sample>
       <DataSet uri="file:/C:/Users/wyx/Desktop/0304/0304/0304-ZYL/0304-ZYL-31.fcs"  sampleID="27" />
       <Transformations>
         <transforms:log transforms:offset="1000"  transforms:decades="2.0103902988" >
           <data-type:parameter data-type:name="FSC-A" />
         </transforms:log>
         <transforms:log transforms:offset="1000"  transforms:decades="2.4218277001" >
           <data-type:parameter data-type:name="FSC-H" />
         </transforms:log>
         <transforms:linear transforms:minRange="0"  transforms:maxRange="262144"  gain="1" >
           <data-type:parameter data-type:name="FSC-W" />
         </transforms:linear>
         <transforms:log transforms:offset="1"  transforms:decades="5.0466780681" >
           <data-type:parameter data-type:name="SSC-A" />
         </transforms:log>
         <transforms:log transforms:offset="1000"  transforms:decades="2.4218277" >
           <data-type:parameter data-type:name="SSC-H" />
         </transforms:log>
         <transforms:linear transforms:minRange="0"  transforms:maxRange="262144"  gain="1" >
           <data-type:parameter data-type:name="SSC-W" />
         </transforms:linear>
         <transforms:log transforms:offset="1"  transforms:decades="5.4185399219" >
           <data-type:parameter data-type:name="FITC-A" />
         </transforms:log>
         <transforms:biex transforms:length="256"  transforms:maxRange="262144"  transforms:neg="0"  transforms:width="-100"  transforms:pos="4.418539922" >
           <data-type:parameter data-type:name="FITC-H" />
         </transforms:biex>
         <transforms:biex transforms:length="256"  transforms:maxRange="262144"  transforms:neg="0"  transforms:width="-100"  transforms:pos="4.418539922" >
           <data-type:parameter data-type:name="FITC-W" />
         </transforms:biex>
         <transforms:biex transforms:length="256"  transforms:maxRange="262144"  transforms:neg="0"  transforms:width="-100"  transforms:pos="4.418539922" >
           <data-type:parameter data-type:name="PE-Texas Red-A" />
         </transforms:biex>
         <transforms:biex transforms:length="256"  transforms:maxRange="262144"  transforms:neg="0"  transforms:width="-100"  transforms:pos="4.418539922" >
           <data-type:parameter data-type:name="PE-Texas Red-H" />
         </transforms:biex>
         <transforms:biex transforms:length="256"  transforms:maxRange="262144"  transforms:neg="0"  transforms:width="-100"  transforms:pos="4.418539922" >
           <data-type:parameter data-type:name="PE-Texas Red-W" />
         </transforms:biex>
         <transforms:linear transforms:minRange="0.2075731497"  transforms:maxRange="21"  gain="0.0103270224" >
           <data-type:parameter data-type:name="Time" />
         </transforms:linear>
       </Transformations>
       <Keywords>
         <Keyword name="FJ_FCS_VERSION"  value="3" />
         <Keyword name="$BEGINANALYSIS"  value="0" />
         <Keyword name="$ENDANALYSIS"  value="0" />
         <Keyword name="$BEGINSTEXT"  value="0" />
         <Keyword name="$ENDSTEXT"  value="0" />
         <Keyword name="$BEGINDATA"  value="2655" />
         <Keyword name="$ENDDATA"  value="0000000000000714950" />
         <Keyword name="$FIL"  value="0304-ZYL-31.fcs" />
         <Keyword name="$SYS"  value="Windows NT (unknown) 6.2" />
         <Keyword name="$TOT"  value="0000000000000013698" />
         <Keyword name="$PAR"  value="13" />
         <Keyword name="$MODE"  value="L" />
         <Keyword name="$BYTEORD"  value="4,3,2,1" />
         <Keyword name="$DATATYPE"  value="F" />
         <Keyword name="$NEXTDATA"  value="0" />
         <Keyword name="CREATOR"  value="BD FACSDiva Software Version 9.0" />
         <Keyword name="TUBE NAME"  value="31" />
         <Keyword name="$SRC"  value="0304-ZYL" />
         <Keyword name="EXPERIMENT NAME"  value="D1" />
         <Keyword name="GUID"  value="e3e3b5e7-fc15-46a2-bd4c-63d23d197f7e" />
         <Keyword name="$DATE"  value="04-MAR-2026" />
         <Keyword name="$BTIM"  value="16:27:22" />
         <Keyword name="$ETIM"  value="16:27:43" />
         <Keyword name="$CYT"  value="LSRFortessa" />
         <Keyword name="SETTINGS"  value="Cytometer" />
         <Keyword name="CYTNUM"  value="R647800L6120" />
         <Keyword name="WINDOW EXTENSION"  value="10.00" />
         <Keyword name="EXPORT USER NAME"  value="Administrator" />
         <Keyword name="EXPORT TIME"  value="04-MAR-2026-16:39:05" />
         <Keyword name="$OP"  value="Administrator" />
         <Keyword name="FSC ASF"  value="0.64" />
         <Keyword name="AUTOBS"  value="TRUE" />
         <Keyword name="$INST"  value=" " />
         <Keyword name="LASER1NAME"  value="Blue" />
         <Keyword name="LASER1DELAY"  value="0.00" />
         <Keyword name="LASER1ASF"  value="0.73" />
         <Keyword name="LASER2NAME"  value="Red" />
         <Keyword name="LASER2DELAY"  value="37.56" />
         <Keyword name="LASER2ASF"  value="0.59" />
         <Keyword name="LASER3NAME"  value="Violet" />
         <Keyword name="LASER3DELAY"  value="-39.08" />
         <Keyword name="LASER3ASF"  value="0.90" />
         <Keyword name="LASER4NAME"  value="YellGrn" />
         <Keyword name="LASER4DELAY"  value="75.36" />
         <Keyword name="LASER4ASF"  value="0.79" />
         <Keyword name="LASER5NAME"  value="UV" />
         <Keyword name="LASER5DELAY"  value="-76.43" />
         <Keyword name="LASER5ASF"  value="0.92" />
         <Keyword name="$TIMESTEP"  value="0.01" />
         <Keyword name="SPILL"  value="2,FITC-A,PE-Texas Red-A,1,0,0,1" />
         <Keyword name="APPLY COMPENSATION"  value="TRUE" />
         <Keyword name="THRESHOLD"  value="FSC,5000" />
         <Keyword name="$P1N"  value="FSC-A" />
         <Keyword name="$P1R"  value="262144" />
         <Keyword name="$P1B"  value="32" />
         <Keyword name="$P1E"  value="0,0" />
         <Keyword name="$P1V"  value="50" />
         <Keyword name="$P1G"  value="1.0" />
         <Keyword name="P1DISPLAY"  value="LIN" />
         <Keyword name="P1BS"  value="0" />
         <Keyword name="P1MS"  value="0" />
         <Keyword name="$P2N"  value="FSC-H" />
         <Keyword name="$P2R"  value="262144" />
         <Keyword name="$P2B"  value="32" />
         <Keyword name="$P2E"  value="0,0" />
         <Keyword name="$P2V"  value="50" />
         <Keyword name="$P2G"  value="1.0" />
         <Keyword name="P2DISPLAY"  value="LIN" />
         <Keyword name="P2BS"  value="0" />
         <Keyword name="P2MS"  value="0" />
         <Keyword name="$P3N"  value="FSC-W" />
         <Keyword name="$P3R"  value="262144" />
         <Keyword name="$P3B"  value="32" />
         <Keyword name="$P3E"  value="0,0" />
         <Keyword name="$P3V"  value="50" />
         <Keyword name="$P3G"  value="1.0" />
         <Keyword name="P3BS"  value="-1" />
         <Keyword name="P3MS"  value="0" />
         <Keyword name="$P4N"  value="SSC-A" />
         <Keyword name="$P4R"  value="262144" />
         <Keyword name="$P4B"  value="32" />
         <Keyword name="$P4E"  value="0,0" />
         <Keyword name="$P4V"  value="190" />
         <Keyword name="$P4G"  value="1.0" />
         <Keyword name="P4DISPLAY"  value="LIN" />
         <Keyword name="P4BS"  value="0" />
         <Keyword name="P4MS"  value="0" />
         <Keyword name="$P5N"  value="SSC-H" />
         <Keyword name="$P5R"  value="262144" />
         <Keyword name="$P5B"  value="32" />
         <Keyword name="$P5E"  value="0,0" />
         <Keyword name="$P5V"  value="190" />
         <Keyword name="$P5G"  value="1.0" />
         <Keyword name="P5DISPLAY"  value="LIN" />
         <Keyword name="P5BS"  value="0" />
         <Keyword name="P5MS"  value="0" />
         <Keyword name="$P6N"  value="SSC-W" />
         <Keyword name="$P6R"  value="262144" />
         <Keyword name="$P6B"  value="32" />
         <Keyword name="$P6E"  value="0,0" />
         <Keyword name="$P6V"  value="190" />
         <Keyword name="$P6G"  value="1.0" />
         <Keyword name="P6BS"  value="-1" />
         <Keyword name="P6MS"  value="0" />
         <Keyword name="$P7N"  value="FITC-A" />
         <Keyword name="$P7R"  value="262144" />
         <Keyword name="$P7B"  value="32" />
         <Keyword name="$P7E"  value="0,0" />
         <Keyword name="$P7V"  value="270" />
         <Keyword name="$P7G"  value="1.0" />
         <Keyword name="P7DISPLAY"  value="LOG" />
         <Keyword name="P7BS"  value="56" />
         <Keyword name="P7MS"  value="0" />
         <Keyword name="$P8N"  value="FITC-H" />
         <Keyword name="$P8R"  value="262144" />
         <Keyword name="$P8B"  value="32" />
         <Keyword name="$P8E"  value="0,0" />
         <Keyword name="$P8V"  value="270" />
         <Keyword name="$P8G"  value="1.0" />
         <Keyword name="P8DISPLAY"  value="LOG" />
         <Keyword name="P8BS"  value="0" />
         <Keyword name="P8MS"  value="0" />
         <Keyword name="$P9N"  value="FITC-W" />
         <Keyword name="$P9R"  value="262144" />
         <Keyword name="$P9B"  value="32" />
         <Keyword name="$P9E"  value="0,0" />
         <Keyword name="$P9V"  value="270" />
         <Keyword name="$P9G"  value="1.0" />
         <Keyword name="P9BS"  value="-1" />
         <Keyword name="P9MS"  value="0" />
         <Keyword name="$P10N"  value="PE-Texas Red-A" />
         <Keyword name="$P10R"  value="262144" />
         <Keyword name="$P10B"  value="32" />
         <Keyword name="$P10E"  value="0,0" />
         <Keyword name="$P10V"  value="340" />
         <Keyword name="$P10G"  value="1.0" />
         <Keyword name="P10DISPLAY"  value="LOG" />
         <Keyword name="P10BS"  value="48" />
         <Keyword name="P10MS"  value="0" />
         <Keyword name="$P11N"  value="PE-Texas Red-H" />
         <Keyword name="$P11R"  value="262144" />
         <Keyword name="$P11B"  value="32" />
         <Keyword name="$P11E"  value="0,0" />
         <Keyword name="$P11V"  value="340" />
         <Keyword name="$P11G"  value="1.0" />
         <Keyword name="P11DISPLAY"  value="LOG" />
         <Keyword name="P11BS"  value="0" />
         <Keyword name="P11MS"  value="0" />
         <Keyword name="$P12N"  value="PE-Texas Red-W" />
         <Keyword name="$P12R"  value="262144" />
         <Keyword name="$P12B"  value="32" />
         <Keyword name="$P12E"  value="0,0" />
         <Keyword name="$P12V"  value="340" />
         <Keyword name="$P12G"  value="1.0" />
         <Keyword name="P12BS"  value="-1" />
         <Keyword name="P12MS"  value="0" />
         <Keyword name="$P13N"  value="Time" />
         <Keyword name="$P13R"  value="262144" />
         <Keyword name="$P13B"  value="32" />
         <Keyword name="$P13E"  value="0,0" />
         <Keyword name="$P13G"  value="0.01" />
         <Keyword name="P13BS"  value="0" />
         <Keyword name="P13MS"  value="0" />
         <Keyword name="CST SETUP STATUS"  value="SUCCESS" />
         <Keyword name="CST BEADS LOT ID"  value="40128" />
         <Keyword name="CYTOMETER CONFIG NAME"  value="Lijiaxin" />
         <Keyword name="CYTOMETER CONFIG CREATE DATE"  value="2023-12-12T15:27:22+08:00" />
         <Keyword name="CST SETUP DATE"  value="2024-10-30T16:41:40+08:00" />
         <Keyword name="CST BASELINE DATE"  value="2024-10-30T16:34:20+08:00" />
         <Keyword name="CST BEADS EXPIRED"  value="False" />
         <Keyword name="CST PERFORMANCE EXPIRED"  value="2024-10-31T16:41:40+08:00" />
         <Keyword name="CST REGULATORY STATUS"  value="RUO Performance Check" />
         <Keyword name="$P1S"  value="" />
         <Keyword name="$P2S"  value="" />
         <Keyword name="$P3S"  value="" />
         <Keyword name="$P4S"  value="" />
         <Keyword name="$P5S"  value="" />
         <Keyword name="$P6S"  value="" />
         <Keyword name="$P7S"  value="" />
         <Keyword name="$P8S"  value="" />
         <Keyword name="$P9S"  value="" />
         <Keyword name="$P10S"  value="" />
         <Keyword name="$P11S"  value="" />
         <Keyword name="$P12S"  value="" />
         <Keyword name="$P13S"  value="" />
       </Keywords>
       <SampleNode name="0304-ZYL-31.fcs"  annotation=""  owningGroup=""  expanded="1"  sortPriority="10"  count="13698"  sampleID="27" >
         <Graph smoothing="0"  backColor="#ffffff"  foreColor="#000000"  type="Pseudocolor"  fast="1" >
           <Axis dimension="x"  name="FSC-A"  label=""  auto="auto" />
           <Axis dimension="y"  name="SSC-A"  label=""  auto="auto" />
           <GraphSettings level="5%"  smoothingHighResolution="1"  contourHighResolution="1"  histogramSmoothingCount="0"  graphResolution="256"  showOutliers="0"  drawLargeDots="0"  dotsToDraw="8000"  tint="le.chartfill.tinted.40"  lineWeight="le.lineweight.normal"  lineStyle="le.linestyle.solid" />
           <GraphEnvironment showGrid="0"  showAxes="tnlTNL"  showGates="1"  showFreqOnPlots="1"  showGateNameOnPlots="1"  showMedians="0"  showUncomped="0"  addEventParam="0"  lastYAxisName="" >
             <TextTraits font="SansSerif"  size="11"  name="Labels"  style="plain"  color="#000000"  background="#00ffffff"  just="left" />
             <TextTraits font="SansSerif"  size="11"  name="LayoutGates"  style="plain"  color="#000000"  background="#00ffffff"  just="left" />
             <TextTraits font="SansSerif"  size="9"  name="Numbers"  style="plain"  color="#000000"  background="#00ffffff"  just="left" />
             <TextTraits font="SansSerif"  size="9"  name="Legend"  style="plain"  color="#000000"  background="#00ffffff"  just="left" />
             <WindowPosition x="0"  y="0"  width="0"  height="0"  displayed="0"  panelState="" />
           </GraphEnvironment>
         </Graph>
         <Subpopulations>
           <Population name="Cells"  annotation=""  owningGroup="All Samples"  expanded="1"  sortPriority="10"  count="13372" >
             <Graph smoothing="0"  backColor="#ffffff"  foreColor="#000000"  heatMapStatParameter="FITC-A"  type="Pseudocolor"  fast="1" >
               <Axis dimension="x"  name="FSC-A"  label=""  auto="auto" />
               <Axis dimension="y"  name="SSC-A"  label=""  auto="auto" />
               <GraphSettings level="5%"  smoothingHighResolution="1"  contourHighResolution="1"  histogramSmoothingCount="0"  graphResolution="256"  showOutliers="0"  drawLargeDots="0"  dotsToDraw="8000"  tint="le.chartfill.tinted.40"  lineWeight="le.lineweight.normal"  lineStyle="le.linestyle.solid" />
               <GraphEnvironment showGrid="0"  showAxes="tnlTNL"  showGates="1"  showFreqOnPlots="1"  showGateNameOnPlots="1"  showMedians="0"  showUncomped="0"  addEventParam="0"  lastYAxisName="" >
                 <TextTraits font="SansSerif"  size="11"  name="Labels"  style="plain"  color="#000000"  background="#00ffffff"  just="left" />
                 <TextTraits font="SansSerif"  size="11"  name="LayoutGates"  style="plain"  color="#000000"  background="#00ffffff"  just="left" />
                 <TextTraits font="SansSerif"  size="9"  name="Numbers"  style="plain"  color="#000000"  background="#00ffffff"  just="left" />
                 <TextTraits font="SansSerif"  size="9"  name="Legend"  style="plain"  color="#000000"  background="#00ffffff"  just="left" />
                 <WindowPosition x="950"  y="126"  width="390"  height="582"  displayed="1"  panelState="---" />
               </GraphEnvironment>
             </Graph>
             <Gate gating:id="ID1730195167" >
               <gating:PolygonGate eventsInside="1"  annoOffsetX="0"  annoOffsetY="0"  tint="#000000"  isTinted="0"  lineWeight="Normal"  userDefined="1"  quadId="-1"  gateResolution="256" >
                 <gating:dimension>
                   <data-type:fcs-dimension data-type:name="FSC-A" />
                 </gating:dimension>
                 <gating:dimension>
                   <data-type:fcs-dimension data-type:name="SSC-A" />
                 </gating:dimension>
                 <gating:vertex>
                   <gating:coordinate data-type:value="5164.099336435" />
                   <gating:coordinate data-type:value="6795.8192125904" />
                 </gating:vertex>
                 <gating:vertex>
                   <gating:coordinate data-type:value="4303.4161136958" />
                   <gating:coordinate data-type:value="24569.5002301345" />
                 </gating:vertex>
                 <gating:vertex>
                   <gating:coordinate data-type:value="22808.1054025877" />
                   <gating:coordinate data-type:value="37115.6280072244" />
                 </gating:vertex>
                 <gating:vertex>
                   <gating:coordinate data-type:value="58526.4591462629" />
                   <gating:coordinate data-type:value="46525.2238400418" />
                 </gating:vertex>
                 <gating:vertex>
                   <gating:coordinate data-type:value="65411.9249281762" />
                   <gating:coordinate data-type:value="37638.3833312698" />
                 </gating:vertex>
                 <gating:vertex>
                   <gating:coordinate data-type:value="53792.7014211975" />
                   <gating:coordinate data-type:value="19864.7023137257" />
                 </gating:vertex>
                 <gating:vertex>
                   <gating:coordinate data-type:value="26250.8382935444" />
                   <gating:coordinate data-type:value="5227.5532404541" />
                 </gating:vertex>
               </gating:PolygonGate>
             </Gate>
             <Subpopulations>
               <Population name="Single Cells"  annotation=""  owningGroup="All Samples"  expanded="1"  sortPriority="10"  count="11248" >
                 <Graph smoothing="0"  backColor="#ffffff"  foreColor="#000000"  heatMapStatParameter="FITC-A"  type="Pseudocolor"  fast="1" >
                   <Axis dimension="x"  name="FSC-A"  label=""  auto="auto" />
                   <Axis dimension="y"  name="FSC-H"  label=""  auto="auto" />
                   <GraphSettings level="5%"  smoothingHighResolution="1"  contourHighResolution="1"  histogramSmoothingCount="0"  graphResolution="256"  showOutliers="0"  drawLargeDots="0"  dotsToDraw="8000"  tint="le.chartfill.tinted.40"  lineWeight="le.lineweight.normal"  lineStyle="le.linestyle.solid" />
                   <GraphEnvironment showGrid="0"  showAxes="tnlTNL"  showGates="1"  showFreqOnPlots="1"  showGateNameOnPlots="1"  showMedians="0"  showUncomped="0"  addEventParam="0"  lastYAxisName="" >
                     <TextTraits font="SansSerif"  size="11"  name="Labels"  style="plain"  color="#000000"  background="#00ffffff"  just="left" />
                     <TextTraits font="SansSerif"  size="11"  name="LayoutGates"  style="plain"  color="#000000"  background="#00ffffff"  just="left" />
                     <TextTraits font="SansSerif"  size="9"  name="Numbers"  style="plain"  color="#000000"  background="#00ffffff"  just="left" />
                     <TextTraits font="SansSerif"  size="9"  name="Legend"  style="plain"  color="#000000"  background="#00ffffff"  just="left" />
                     <WindowPosition x="1020"  y="127"  width="390"  height="582"  displayed="1"  panelState="---" />
                   </GraphEnvironment>
                 </Graph>
                 <Gate gating:id="ID1450555083"  gating:parent_id="ID1730195167" >
                   <gating:PolygonGate eventsInside="1"  annoOffsetX="-34"  annoOffsetY="-46"  tint="#000000"  isTinted="0"  lineWeight="Normal"  userDefined="1"  quadId="-1"  gateResolution="256" >
                     <gating:dimension>
                       <data-type:fcs-dimension data-type:name="FSC-A" />
                     </gating:dimension>
                     <gating:dimension>
                       <data-type:fcs-dimension data-type:name="FSC-H" />
                     </gating:dimension>
                     <gating:vertex>
                       <gating:coordinate data-type:value="7195.5736183374" />
                       <gating:coordinate data-type:value="6875.7591873363" />
                     </gating:vertex>
                     <gating:vertex>
                       <gating:coordinate data-type:value="54576.9908707258" />
                       <gating:coordinate data-type:value="44379.2351069096" />
                     </gating:vertex>
                     <gating:vertex>
                       <gating:coordinate data-type:value="60217.8607651765" />
                       <gating:coordinate data-type:value="32087.415818446" />
                     </gating:vertex>
                     <gating:vertex>
                       <gating:coordinate data-type:value="6783.2211925054" />
                       <gating:coordinate data-type:value="4838.8092053097" />
                     </gating:vertex>
                   </gating:PolygonGate>
                 </Gate>
                 <Subpopulations>
                   <Population name="Single Cells"  annotation=""  owningGroup="All Samples"  expanded="1"  sortPriority="10"  count="10736" >
                     <Graph smoothing="0"  backColor="#ffffff"  foreColor="#000000"  heatMapStatParameter="FITC-A"  type="Pseudocolor"  fast="1" >
                       <Axis dimension="x"  name="FITC-A"  label=""  auto="auto" />
                       <Axis dimension="y"  name="SSC-A"  label=""  auto="auto" />
                       <GraphSettings level="5%"  smoothingHighResolution="1"  contourHighResolution="1"  histogramSmoothingCount="0"  graphResolution="256"  showOutliers="0"  drawLargeDots="0"  dotsToDraw="8000"  tint="le.chartfill.tinted.40"  lineWeight="le.lineweight.normal"  lineStyle="le.linestyle.solid" />
                       <GraphEnvironment showGrid="0"  showAxes="tnlTNL"  showGates="1"  showFreqOnPlots="1"  showGateNameOnPlots="1"  showMedians="0"  showUncomped="0"  addEventParam="0"  lastYAxisName="" >
                         <TextTraits font="SansSerif"  size="11"  name="Labels"  style="plain"  color="#000000"  background="#00ffffff"  just="left" />
                         <TextTraits font="SansSerif"  size="11"  name="LayoutGates"  style="plain"  color="#000000"  background="#00ffffff"  just="left" />
                         <TextTraits font="SansSerif"  size="9"  name="Numbers"  style="plain"  color="#000000"  background="#00ffffff"  just="left" />
                         <TextTraits font="SansSerif"  size="9"  name="Legend"  style="plain"  color="#000000"  background="#00ffffff"  just="left" />
                         <WindowPosition x="565"  y="380"  width="390"  height="582"  displayed="0"  panelState="---" />
                       </GraphEnvironment>
                     </Graph>
                     <Gate gating:id="ID2028291047"  gating:parent_id="ID1450555083" >
                       <gating:PolygonGate eventsInside="1"  annoOffsetX="-32"  annoOffsetY="-18"  tint="#000000"  isTinted="0"  lineWeight="Normal"  userDefined="1"  quadId="-1"  gateResolution="256" >
                         <gating:dimension>
                           <data-type:fcs-dimension data-type:name="SSC-H" />
                         </gating:dimension>
                         <gating:dimension>
                           <data-type:fcs-dimension data-type:name="SSC-A" />
                         </gating:dimension>
                         <gating:vertex>
                           <gating:coordinate data-type:value="4694.6073908862" />
                           <gating:coordinate data-type:value="6212.7589697981" />
                         </gating:vertex>
                         <gating:vertex>
                           <gating:coordinate data-type:value="24204.8024732051" />
                           <gating:coordinate data-type:value="43510.7373314072" />
                         </gating:vertex>
                         <gating:vertex>
                           <gating:coordinate data-type:value="30595.6024542212" />
                           <gating:coordinate data-type:value="37203.4177367271" />
                         </gating:vertex>
                         <gating:vertex>
                           <gating:coordinate data-type:value="4805.9032636687" />
                           <gating:coordinate data-type:value="5432.3423293793" />
                         </gating:vertex>
                       </gating:PolygonGate>
                     </Gate>
                     <Subpopulations>
                       <Population name="FITC-A, SSC-A subset"  annotation=""  owningGroup="All Samples"  expanded="1"  sortPriority="10"  count="1275" >
                         <Graph smoothing="0"  backColor="#ffffff"  foreColor="#000000"  heatMapStatParameter="FITC-A"  type="Pseudocolor"  fast="1" >
                           <Axis dimension="x"  name="FITC-A"  label=""  auto="auto" />
                           <Axis dimension="y"  name="SSC-A"  label=""  auto="auto" />
                           <GraphSettings level="5%"  smoothingHighResolution="1"  contourHighResolution="1"  histogramSmoothingCount="0"  graphResolution="256"  showOutliers="0"  drawLargeDots="0"  dotsToDraw="8000"  tint="le.chartfill.tinted.40"  lineWeight="le.lineweight.normal"  lineStyle="le.linestyle.solid" />
                           <GraphEnvironment showGrid="0"  showAxes="tnlTNL"  showGates="1"  showFreqOnPlots="1"  showGateNameOnPlots="1"  showMedians="0"  showUncomped="0"  addEventParam="0"  lastYAxisName="" >
                             <TextTraits font="SansSerif"  size="11"  name="Labels"  style="plain"  color="#000000"  background="#00ffffff"  just="left" />
                             <TextTraits font="SansSerif"  size="11"  name="LayoutGates"  style="plain"  color="#000000"  background="#00ffffff"  just="left" />
                             <TextTraits font="SansSerif"  size="9"  name="Numbers"  style="plain"  color="#000000"  background="#00ffffff"  just="left" />
                             <TextTraits font="SansSerif"  size="9"  name="Legend"  style="plain"  color="#000000"  background="#00ffffff"  just="left" />
                             <WindowPosition x="825"  y="281"  width="390"  height="582"  displayed="1"  panelState="---" />
                           </GraphEnvironment>
                         </Graph>
                         <Gate gating:id="ID836928344"  gating:parent_id="ID2028291047" >
                           <gating:RectangleGate eventsInside="1"  annoOffsetX="0"  annoOffsetY="80"  tint="#000000"  isTinted="0"  lineWeight="Normal"  userDefined="1"  percentX="0"  percentY="0" >
                             <gating:dimension gating:min="100.80771080175539"  gating:max="28995.259140603324" >
                               <data-type:fcs-dimension data-type:name="FITC-A" />
                             </gating:dimension>
                             <gating:dimension gating:min="2191.5870276359933"  gating:max="61101.44782584753" >
                               <data-type:fcs-dimension data-type:name="SSC-A" />
                             </gating:dimension>
                           </gating:RectangleGate>
                         </Gate>
                       </Population>
                     </Subpopulations>
                   </Population>
                 </Subpopulations>
               </Population>
             </Subpopulations>
           </Population>
         </Subpopulations>
       </SampleNode>
     </Sample>
     <Sample>
       <DataSet uri="file:/C:/Users/wyx/Desktop/0304/0304/0304-ZYL/0304-ZYL-32.fcs"  sampleID="28" />
       <Transformations>
         <transforms:log transforms:offset="1000"  transforms:decades="2.0103902988" >
           <data-type:parameter data-type:name="FSC-A" />
         </transforms:log>
         <transforms:log transforms:offset="1000"  transforms:decades="2.4218277001" >
           <data-type:parameter data-type:name="FSC-H" />
         </transforms:log>
         <transforms:linear transforms:minRange="0"  transforms:maxRange="262144"  gain="1" >
           <data-type:parameter data-type:name="FSC-W" />
         </transforms:linear>
         <transforms:log transforms:offset="1"  transforms:decades="5.0466780681" >
           <data-type:parameter data-type:name="SSC-A" />
         </transforms:log>
         <transforms:log transforms:offset="1000"  transforms:decades="2.4218277" >
           <data-type:parameter data-type:name="SSC-H" />
         </transforms:log>
         <transforms:linear transforms:minRange="0"  transforms:maxRange="262144"  gain="1" >
           <data-type:parameter data-type:name="SSC-W" />
         </transforms:linear>
         <transforms:log transforms:offset="1"  transforms:decades="5.4185399219" >
           <data-type:parameter data-type:name="FITC-A" />
         </transforms:log>
         <transforms:biex transforms:length="256"  transforms:maxRange="262144"  transforms:neg="0"  transforms:width="-100"  transforms:pos="4.418539922" >
           <data-type:parameter data-type:name="FITC-H" />
         </transforms:biex>
         <transforms:biex transforms:length="256"  transforms:maxRange="262144"  transforms:neg="0"  transforms:width="-100"  transforms:pos="4.418539922" >
           <data-type:parameter data-type:name="FITC-W" />
         </transforms:biex>
         <transforms:biex transforms:length="256"  transforms:maxRange="262144"  transforms:neg="0"  transforms:width="-100"  transforms:pos="4.418539922" >
           <data-type:parameter data-type:name="PE-Texas Red-A" />
         </transforms:biex>
         <transforms:biex transforms:length="256"  transforms:maxRange="262144"  transforms:neg="0"  transforms:width="-100"  transforms:pos="4.418539922" >
           <data-type:parameter data-type:name="PE-Texas Red-H" />
         </transforms:biex>
         <transforms:biex transforms:length="256"  transforms:maxRange="262144"  transforms:neg="0"  transforms:width="-100"  transforms:pos="4.418539922" >
           <data-type:parameter data-type:name="PE-Texas Red-W" />
         </transforms:biex>
         <transforms:linear transforms:minRange="0.2041686076"  transforms:maxRange="103"  gain="0.0102084304" >
           <data-type:parameter data-type:name="Time" />
         </transforms:linear>
       </Transformations>
       <Keywords>
         <Keyword name="FJ_FCS_VERSION"  value="3" />
         <Keyword name="$BEGINANALYSIS"  value="0" />
         <Keyword name="$ENDANALYSIS"  value="0" />
         <Keyword name="$BEGINSTEXT"  value="0" />
         <Keyword name="$ENDSTEXT"  value="0" />
         <Keyword name="$BEGINDATA"  value="2655" />
         <Keyword name="$ENDDATA"  value="0000000000000867206" />
         <Keyword name="$FIL"  value="0304-ZYL-32.fcs" />
         <Keyword name="$SYS"  value="Windows NT (unknown) 6.2" />
         <Keyword name="$TOT"  value="0000000000000016626" />
         <Keyword name="$PAR"  value="13" />
         <Keyword name="$MODE"  value="L" />
         <Keyword name="$BYTEORD"  value="4,3,2,1" />
         <Keyword name="$DATATYPE"  value="F" />
         <Keyword name="$NEXTDATA"  value="0" />
         <Keyword name="CREATOR"  value="BD FACSDiva Software Version 9.0" />
         <Keyword name="TUBE NAME"  value="32" />
         <Keyword name="$SRC"  value="0304-ZYL" />
         <Keyword name="EXPERIMENT NAME"  value="D1" />
         <Keyword name="GUID"  value="66364121-5e0b-41e1-a0dc-4872225d78ca" />
         <Keyword name="$DATE"  value="04-MAR-2026" />
         <Keyword name="$BTIM"  value="16:28:00" />
         <Keyword name="$ETIM"  value="16:29:43" />
         <Keyword name="$CYT"  value="LSRFortessa" />
         <Keyword name="SETTINGS"  value="Cytometer" />
         <Keyword name="CYTNUM"  value="R647800L6120" />
         <Keyword name="WINDOW EXTENSION"  value="10.00" />
         <Keyword name="EXPORT USER NAME"  value="Administrator" />
         <Keyword name="EXPORT TIME"  value="04-MAR-2026-16:39:05" />
         <Keyword name="$OP"  value="Administrator" />
         <Keyword name="FSC ASF"  value="0.64" />
         <Keyword name="AUTOBS"  value="TRUE" />
         <Keyword name="$INST"  value=" " />
         <Keyword name="LASER1NAME"  value="Blue" />
         <Keyword name="LASER1DELAY"  value="0.00" />
         <Keyword name="LASER1ASF"  value="0.73" />
         <Keyword name="LASER2NAME"  value="Red" />
         <Keyword name="LASER2DELAY"  value="37.56" />
         <Keyword name="LASER2ASF"  value="0.59" />
         <Keyword name="LASER3NAME"  value="Violet" />
         <Keyword name="LASER3DELAY"  value="-39.08" />
         <Keyword name="LASER3ASF"  value="0.90" />
         <Keyword name="LASER4NAME"  value="YellGrn" />
         <Keyword name="LASER4DELAY"  value="75.36" />
         <Keyword name="LASER4ASF"  value="0.79" />
         <Keyword name="LASER5NAME"  value="UV" />
         <Keyword name="LASER5DELAY"  value="-76.43" />
         <Keyword name="LASER5ASF"  value="0.92" />
         <Keyword name="$TIMESTEP"  value="0.01" />
         <Keyword name="SPILL"  value="2,FITC-A,PE-Texas Red-A,1,0,0,1" />
         <Keyword name="APPLY COMPENSATION"  value="TRUE" />
         <Keyword name="THRESHOLD"  value="FSC,5000" />
         <Keyword name="$P1N"  value="FSC-A" />
         <Keyword name="$P1R"  value="262144" />
         <Keyword name="$P1B"  value="32" />
         <Keyword name="$P1E"  value="0,0" />
         <Keyword name="$P1V"  value="50" />
         <Keyword name="$P1G"  value="1.0" />
         <Keyword name="P1DISPLAY"  value="LIN" />
         <Keyword name="P1BS"  value="0" />
         <Keyword name="P1MS"  value="0" />
         <Keyword name="$P2N"  value="FSC-H" />
         <Keyword name="$P2R"  value="262144" />
         <Keyword name="$P2B"  value="32" />
         <Keyword name="$P2E"  value="0,0" />
         <Keyword name="$P2V"  value="50" />
         <Keyword name="$P2G"  value="1.0" />
         <Keyword name="P2DISPLAY"  value="LIN" />
         <Keyword name="P2BS"  value="0" />
         <Keyword name="P2MS"  value="0" />
         <Keyword name="$P3N"  value="FSC-W" />
         <Keyword name="$P3R"  value="262144" />
         <Keyword name="$P3B"  value="32" />
         <Keyword name="$P3E"  value="0,0" />
         <Keyword name="$P3V"  value="50" />
         <Keyword name="$P3G"  value="1.0" />
         <Keyword name="P3BS"  value="-1" />
         <Keyword name="P3MS"  value="0" />
         <Keyword name="$P4N"  value="SSC-A" />
         <Keyword name="$P4R"  value="262144" />
         <Keyword name="$P4B"  value="32" />
         <Keyword name="$P4E"  value="0,0" />
         <Keyword name="$P4V"  value="190" />
         <Keyword name="$P4G"  value="1.0" />
         <Keyword name="P4DISPLAY"  value="LIN" />
         <Keyword name="P4BS"  value="0" />
         <Keyword name="P4MS"  value="0" />
         <Keyword name="$P5N"  value="SSC-H" />
         <Keyword name="$P5R"  value="262144" />
         <Keyword name="$P5B"  value="32" />
         <Keyword name="$P5E"  value="0,0" />
         <Keyword name="$P5V"  value="190" />
         <Keyword name="$P5G"  value="1.0" />
         <Keyword name="P5DISPLAY"  value="LIN" />
         <Keyword name="P5BS"  value="0" />
         <Keyword name="P5MS"  value="0" />
         <Keyword name="$P6N"  value="SSC-W" />
         <Keyword name="$P6R"  value="262144" />
         <Keyword name="$P6B"  value="32" />
         <Keyword name="$P6E"  value="0,0" />
         <Keyword name="$P6V"  value="190" />
         <Keyword name="$P6G"  value="1.0" />
         <Keyword name="P6BS"  value="-1" />
         <Keyword name="P6MS"  value="0" />
         <Keyword name="$P7N"  value="FITC-A" />
         <Keyword name="$P7R"  value="262144" />
         <Keyword name="$P7B"  value="32" />
         <Keyword name="$P7E"  value="0,0" />
         <Keyword name="$P7V"  value="270" />
         <Keyword name="$P7G"  value="1.0" />
         <Keyword name="P7DISPLAY"  value="LOG" />
         <Keyword name="P7BS"  value="43" />
         <Keyword name="P7MS"  value="0" />
         <Keyword name="$P8N"  value="FITC-H" />
         <Keyword name="$P8R"  value="262144" />
         <Keyword name="$P8B"  value="32" />
         <Keyword name="$P8E"  value="0,0" />
         <Keyword name="$P8V"  value="270" />
         <Keyword name="$P8G"  value="1.0" />
         <Keyword name="P8DISPLAY"  value="LOG" />
         <Keyword name="P8BS"  value="0" />
         <Keyword name="P8MS"  value="0" />
         <Keyword name="$P9N"  value="FITC-W" />
         <Keyword name="$P9R"  value="262144" />
         <Keyword name="$P9B"  value="32" />
         <Keyword name="$P9E"  value="0,0" />
         <Keyword name="$P9V"  value="270" />
         <Keyword name="$P9G"  value="1.0" />
         <Keyword name="P9BS"  value="-1" />
         <Keyword name="P9MS"  value="0" />
         <Keyword name="$P10N"  value="PE-Texas Red-A" />
         <Keyword name="$P10R"  value="262144" />
         <Keyword name="$P10B"  value="32" />
         <Keyword name="$P10E"  value="0,0" />
         <Keyword name="$P10V"  value="340" />
         <Keyword name="$P10G"  value="1.0" />
         <Keyword name="P10DISPLAY"  value="LOG" />
         <Keyword name="P10BS"  value="71" />
         <Keyword name="P10MS"  value="0" />
         <Keyword name="$P11N"  value="PE-Texas Red-H" />
         <Keyword name="$P11R"  value="262144" />
         <Keyword name="$P11B"  value="32" />
         <Keyword name="$P11E"  value="0,0" />
         <Keyword name="$P11V"  value="340" />
         <Keyword name="$P11G"  value="1.0" />
         <Keyword name="P11DISPLAY"  value="LOG" />
         <Keyword name="P11BS"  value="0" />
         <Keyword name="P11MS"  value="0" />
         <Keyword name="$P12N"  value="PE-Texas Red-W" />
         <Keyword name="$P12R"  value="262144" />
         <Keyword name="$P12B"  value="32" />
         <Keyword name="$P12E"  value="0,0" />
         <Keyword name="$P12V"  value="340" />
         <Keyword name="$P12G"  value="1.0" />
         <Keyword name="P12BS"  value="-1" />
         <Keyword name="P12MS"  value="0" />
         <Keyword name="$P13N"  value="Time" />
         <Keyword name="$P13R"  value="262144" />
         <Keyword name="$P13B"  value="32" />
         <Keyword name="$P13E"  value="0,0" />
         <Keyword name="$P13G"  value="0.01" />
         <Keyword name="P13BS"  value="0" />
         <Keyword name="P13MS"  value="0" />
         <Keyword name="CST SETUP STATUS"  value="SUCCESS" />
         <Keyword name="CST BEADS LOT ID"  value="40128" />
         <Keyword name="CYTOMETER CONFIG NAME"  value="Lijiaxin" />
         <Keyword name="CYTOMETER CONFIG CREATE DATE"  value="2023-12-12T15:27:22+08:00" />
         <Keyword name="CST SETUP DATE"  value="2024-10-30T16:41:40+08:00" />
         <Keyword name="CST BASELINE DATE"  value="2024-10-30T16:34:20+08:00" />
         <Keyword name="CST BEADS EXPIRED"  value="False" />
         <Keyword name="CST PERFORMANCE EXPIRED"  value="2024-10-31T16:41:40+08:00" />
         <Keyword name="CST REGULATORY STATUS"  value="RUO Performance Check" />
         <Keyword name="$P1S"  value="" />
         <Keyword name="$P2S"  value="" />
         <Keyword name="$P3S"  value="" />
         <Keyword name="$P4S"  value="" />
         <Keyword name="$P5S"  value="" />
         <Keyword name="$P6S"  value="" />
         <Keyword name="$P7S"  value="" />
         <Keyword name="$P8S"  value="" />
         <Keyword name="$P9S"  value="" />
         <Keyword name="$P10S"  value="" />
         <Keyword name="$P11S"  value="" />
         <Keyword name="$P12S"  value="" />
         <Keyword name="$P13S"  value="" />
       </Keywords>
       <SampleNode name="0304-ZYL-32.fcs"  annotation=""  owningGroup=""  expanded="1"  sortPriority="10"  count="16626"  sampleID="28" >
         <Graph smoothing="0"  backColor="#ffffff"  foreColor="#000000"  heatMapStatParameter="FITC-A"  type="Pseudocolor"  fast="1" >
           <Axis dimension="x"  name="FSC-A"  label=""  auto="auto" />
           <Axis dimension="y"  name="SSC-A"  label=""  auto="auto" />
           <GraphSettings level="5%"  smoothingHighResolution="1"  contourHighResolution="1"  histogramSmoothingCount="0"  graphResolution="256"  showOutliers="0"  drawLargeDots="0"  dotsToDraw="8000"  tint="le.chartfill.tinted.40"  lineWeight="le.lineweight.normal"  lineStyle="le.linestyle.solid" />
           <GraphEnvironment showGrid="0"  showAxes="tnlTNL"  showGates="1"  showFreqOnPlots="1"  showGateNameOnPlots="1"  showMedians="0"  showUncomped="0"  addEventParam="0"  lastYAxisName="" >
             <TextTraits font="SansSerif"  size="11"  name="Labels"  style="plain"  color="#000000"  background="#00ffffff"  just="left" />
             <TextTraits font="SansSerif"  size="11"  name="LayoutGates"  style="plain"  color="#000000"  background="#00ffffff"  just="left" />
             <TextTraits font="SansSerif"  size="9"  name="Numbers"  style="plain"  color="#000000"  background="#00ffffff"  just="left" />
             <TextTraits font="SansSerif"  size="9"  name="Legend"  style="plain"  color="#000000"  background="#00ffffff"  just="left" />
             <WindowPosition x="655"  y="197"  width="390"  height="582"  displayed="0"  panelState="---" />
           </GraphEnvironment>
         </Graph>
         <Subpopulations>
           <Population name="Cells"  annotation=""  owningGroup="All Samples"  expanded="1"  sortPriority="10"  count="15191" >
             <Graph smoothing="0"  backColor="#ffffff"  foreColor="#000000"  heatMapStatParameter="FITC-A"  type="Pseudocolor"  fast="1" >
               <Axis dimension="x"  name="FSC-A"  label=""  auto="auto" />
               <Axis dimension="y"  name="SSC-A"  label=""  auto="auto" />
               <GraphSettings level="5%"  smoothingHighResolution="1"  contourHighResolution="1"  histogramSmoothingCount="0"  graphResolution="256"  showOutliers="0"  drawLargeDots="0"  dotsToDraw="8000"  tint="le.chartfill.tinted.40"  lineWeight="le.lineweight.normal"  lineStyle="le.linestyle.solid" />
               <GraphEnvironment showGrid="0"  showAxes="tnlTNL"  showGates="1"  showFreqOnPlots="1"  showGateNameOnPlots="1"  showMedians="0"  showUncomped="0"  addEventParam="0"  lastYAxisName="" >
                 <TextTraits font="SansSerif"  size="11"  name="Labels"  style="plain"  color="#000000"  background="#00ffffff"  just="left" />
                 <TextTraits font="SansSerif"  size="11"  name="LayoutGates"  style="plain"  color="#000000"  background="#00ffffff"  just="left" />
                 <TextTraits font="SansSerif"  size="9"  name="Numbers"  style="plain"  color="#000000"  background="#00ffffff"  just="left" />
                 <TextTraits font="SansSerif"  size="9"  name="Legend"  style="plain"  color="#000000"  background="#00ffffff"  just="left" />
                 <WindowPosition x="950"  y="126"  width="390"  height="582"  displayed="1"  panelState="---" />
               </GraphEnvironment>
             </Graph>
             <Gate gating:id="ID517518695" >
               <gating:PolygonGate eventsInside="1"  annoOffsetX="0"  annoOffsetY="0"  tint="#000000"  isTinted="0"  lineWeight="Normal"  userDefined="1"  quadId="-1"  gateResolution="256" >
                 <gating:dimension>
                   <data-type:fcs-dimension data-type:name="FSC-A" />
                 </gating:dimension>
                 <gating:dimension>
                   <data-type:fcs-dimension data-type:name="SSC-A" />
                 </gating:dimension>
                 <gating:vertex>
                   <gating:coordinate data-type:value="5164.099336435" />
                   <gating:coordinate data-type:value="6795.8192125904" />
                 </gating:vertex>
                 <gating:vertex>
                   <gating:coordinate data-type:value="4303.4161136958" />
                   <gating:coordinate data-type:value="24569.5002301345" />
                 </gating:vertex>
                 <gating:vertex>
                   <gating:coordinate data-type:value="22808.1054025877" />
                   <gating:coordinate data-type:value="37115.6280072244" />
                 </gating:vertex>
                 <gating:vertex>
                   <gating:coordinate data-type:value="58526.4591462629" />
                   <gating:coordinate data-type:value="46525.2238400418" />
                 </gating:vertex>
                 <gating:vertex>
                   <gating:coordinate data-type:value="65411.9249281762" />
                   <gating:coordinate data-type:value="37638.3833312698" />
                 </gating:vertex>
                 <gating:vertex>
                   <gating:coordinate data-type:value="53792.7014211975" />
                   <gating:coordinate data-type:value="19864.7023137257" />
                 </gating:vertex>
                 <gating:vertex>
                   <gating:coordinate data-type:value="26250.8382935444" />
                   <gating:coordinate data-type:value="5227.5532404541" />
                 </gating:vertex>
               </gating:PolygonGate>
             </Gate>
             <Subpopulations>
               <Population name="Single Cells"  annotation=""  owningGroup="All Samples"  expanded="1"  sortPriority="10"  count="6383" >
                 <Graph smoothing="0"  backColor="#ffffff"  foreColor="#000000"  heatMapStatParameter="FITC-A"  type="Pseudocolor"  fast="1" >
                   <Axis dimension="x"  name="FSC-A"  label=""  auto="auto" />
                   <Axis dimension="y"  name="FSC-H"  label=""  auto="auto" />
                   <GraphSettings level="5%"  smoothingHighResolution="1"  contourHighResolution="1"  histogramSmoothingCount="0"  graphResolution="256"  showOutliers="0"  drawLargeDots="0"  dotsToDraw="8000"  tint="le.chartfill.tinted.40"  lineWeight="le.lineweight.normal"  lineStyle="le.linestyle.solid" />
                   <GraphEnvironment showGrid="0"  showAxes="tnlTNL"  showGates="1"  showFreqOnPlots="1"  showGateNameOnPlots="1"  showMedians="0"  showUncomped="0"  addEventParam="0"  lastYAxisName="" >
                     <TextTraits font="SansSerif"  size="11"  name="Labels"  style="plain"  color="#000000"  background="#00ffffff"  just="left" />
                     <TextTraits font="SansSerif"  size="11"  name="LayoutGates"  style="plain"  color="#000000"  background="#00ffffff"  just="left" />
                     <TextTraits font="SansSerif"  size="9"  name="Numbers"  style="plain"  color="#000000"  background="#00ffffff"  just="left" />
                     <TextTraits font="SansSerif"  size="9"  name="Legend"  style="plain"  color="#000000"  background="#00ffffff"  just="left" />
                     <WindowPosition x="1020"  y="127"  width="390"  height="582"  displayed="1"  panelState="---" />
                   </GraphEnvironment>
                 </Graph>
                 <Gate gating:id="ID507750687"  gating:parent_id="ID517518695" >
                   <gating:PolygonGate eventsInside="1"  annoOffsetX="0"  annoOffsetY="0"  tint="#000000"  isTinted="0"  lineWeight="Normal"  userDefined="1"  quadId="-1"  gateResolution="256" >
                     <gating:dimension>
                       <data-type:fcs-dimension data-type:name="FSC-A" />
                     </gating:dimension>
                     <gating:dimension>
                       <data-type:fcs-dimension data-type:name="FSC-H" />
                     </gating:dimension>
                     <gating:vertex>
                       <gating:coordinate data-type:value="7195.5736183374" />
                       <gating:coordinate data-type:value="6875.7591873363" />
                     </gating:vertex>
                     <gating:vertex>
                       <gating:coordinate data-type:value="54576.9908707258" />
                       <gating:coordinate data-type:value="44379.2351069096" />
                     </gating:vertex>
                     <gating:vertex>
                       <gating:coordinate data-type:value="60217.8607651765" />
                       <gating:coordinate data-type:value="32087.415818446" />
                     </gating:vertex>
                     <gating:vertex>
                       <gating:coordinate data-type:value="6783.2211925054" />
                       <gating:coordinate data-type:value="4838.8092053097" />
                     </gating:vertex>
                   </gating:PolygonGate>
                 </Gate>
                 <Subpopulations>
                   <Population name="Single Cells"  annotation=""  owningGroup="All Samples"  expanded="1"  sortPriority="10"  count="5475" >
                     <Graph smoothing="0"  backColor="#ffffff"  foreColor="#000000"  heatMapStatParameter="FITC-A"  type="Pseudocolor"  fast="1" >
                       <Axis dimension="x"  name="FITC-A"  label=""  auto="auto" />
                       <Axis dimension="y"  name="SSC-A"  label=""  auto="auto" />
                       <GraphSettings level="5%"  smoothingHighResolution="1"  contourHighResolution="1"  histogramSmoothingCount="0"  graphResolution="256"  showOutliers="0"  drawLargeDots="0"  dotsToDraw="8000"  tint="le.chartfill.tinted.40"  lineWeight="le.lineweight.normal"  lineStyle="le.linestyle.solid" />
                       <GraphEnvironment showGrid="0"  showAxes="tnlTNL"  showGates="1"  showFreqOnPlots="1"  showGateNameOnPlots="1"  showMedians="0"  showUncomped="0"  addEventParam="0"  lastYAxisName="" >
                         <TextTraits font="SansSerif"  size="11"  name="Labels"  style="plain"  color="#000000"  background="#00ffffff"  just="left" />
                         <TextTraits font="SansSerif"  size="11"  name="LayoutGates"  style="plain"  color="#000000"  background="#00ffffff"  just="left" />
                         <TextTraits font="SansSerif"  size="9"  name="Numbers"  style="plain"  color="#000000"  background="#00ffffff"  just="left" />
                         <TextTraits font="SansSerif"  size="9"  name="Legend"  style="plain"  color="#000000"  background="#00ffffff"  just="left" />
                         <WindowPosition x="565"  y="380"  width="390"  height="582"  displayed="0"  panelState="---" />
                       </GraphEnvironment>
                     </Graph>
                     <Gate gating:id="ID1062960630"  gating:parent_id="ID507750687" >
                       <gating:PolygonGate eventsInside="1"  annoOffsetX="-32"  annoOffsetY="-18"  tint="#000000"  isTinted="0"  lineWeight="Normal"  userDefined="1"  quadId="-1"  gateResolution="256" >
                         <gating:dimension>
                           <data-type:fcs-dimension data-type:name="SSC-H" />
                         </gating:dimension>
                         <gating:dimension>
                           <data-type:fcs-dimension data-type:name="SSC-A" />
                         </gating:dimension>
                         <gating:vertex>
                           <gating:coordinate data-type:value="4694.6073908862" />
                           <gating:coordinate data-type:value="6212.7589697981" />
                         </gating:vertex>
                         <gating:vertex>
                           <gating:coordinate data-type:value="24204.8024732051" />
                           <gating:coordinate data-type:value="43510.7373314072" />
                         </gating:vertex>
                         <gating:vertex>
                           <gating:coordinate data-type:value="30595.6024542212" />
                           <gating:coordinate data-type:value="37203.4177367271" />
                         </gating:vertex>
                         <gating:vertex>
                           <gating:coordinate data-type:value="4805.9032636687" />
                           <gating:coordinate data-type:value="5432.3423293793" />
                         </gating:vertex>
                       </gating:PolygonGate>
                     </Gate>
                     <Subpopulations>
                       <Population name="FITC-A, SSC-A subset"  annotation=""  owningGroup="All Samples"  expanded="1"  sortPriority="10"  count="347" >
                         <Graph smoothing="0"  backColor="#ffffff"  foreColor="#000000"  heatMapStatParameter="FITC-A"  type="Pseudocolor"  fast="1" >
                           <Axis dimension="x"  name="FITC-A"  label=""  auto="auto" />
                           <Axis dimension="y"  name="SSC-A"  label=""  auto="auto" />
                           <GraphSettings level="5%"  smoothingHighResolution="1"  contourHighResolution="1"  histogramSmoothingCount="0"  graphResolution="256"  showOutliers="0"  drawLargeDots="0"  dotsToDraw="8000"  tint="le.chartfill.tinted.40"  lineWeight="le.lineweight.normal"  lineStyle="le.linestyle.solid" />
                           <GraphEnvironment showGrid="0"  showAxes="tnlTNL"  showGates="1"  showFreqOnPlots="1"  showGateNameOnPlots="1"  showMedians="0"  showUncomped="0"  addEventParam="0"  lastYAxisName="" >
                             <TextTraits font="SansSerif"  size="11"  name="Labels"  style="plain"  color="#000000"  background="#00ffffff"  just="left" />
                             <TextTraits font="SansSerif"  size="11"  name="LayoutGates"  style="plain"  color="#000000"  background="#00ffffff"  just="left" />
                             <TextTraits font="SansSerif"  size="9"  name="Numbers"  style="plain"  color="#000000"  background="#00ffffff"  just="left" />
                             <TextTraits font="SansSerif"  size="9"  name="Legend"  style="plain"  color="#000000"  background="#00ffffff"  just="left" />
                             <WindowPosition x="825"  y="281"  width="390"  height="582"  displayed="1"  panelState="---" />
                           </GraphEnvironment>
                         </Graph>
                         <Gate gating:id="ID1451364018"  gating:parent_id="ID1062960630" >
                           <gating:RectangleGate eventsInside="1"  annoOffsetX="0"  annoOffsetY="80"  tint="#000000"  isTinted="0"  lineWeight="Normal"  userDefined="1"  percentX="0"  percentY="0" >
                             <gating:dimension gating:min="100.80771080175539"  gating:max="28995.259140603324" >
                               <data-type:fcs-dimension data-type:name="FITC-A" />
                             </gating:dimension>
                             <gating:dimension gating:min="2191.5870276359933"  gating:max="61101.44782584753" >
                               <data-type:fcs-dimension data-type:name="SSC-A" />
                             </gating:dimension>
                           </gating:RectangleGate>
                         </Gate>
                       </Population>
                     </Subpopulations>
                   </Population>
                 </Subpopulations>
               </Population>
             </Subpopulations>
           </Population>
         </Subpopulations>
       </SampleNode>
     </Sample>
     <Sample>
       <DataSet uri="file:/C:/Users/wyx/Desktop/0304/0304/0304-ZYL/0304-ZYL-33.fcs"  sampleID="29" />
       <Transformations>
         <transforms:log transforms:offset="1000"  transforms:decades="2.0103902988" >
           <data-type:parameter data-type:name="FSC-A" />
         </transforms:log>
         <transforms:log transforms:offset="1000"  transforms:decades="2.4218277001" >
           <data-type:parameter data-type:name="FSC-H" />
         </transforms:log>
         <transforms:linear transforms:minRange="0"  transforms:maxRange="262144"  gain="1" >
           <data-type:parameter data-type:name="FSC-W" />
         </transforms:linear>
         <transforms:log transforms:offset="1"  transforms:decades="5.0466780681" >
           <data-type:parameter data-type:name="SSC-A" />
         </transforms:log>
         <transforms:log transforms:offset="1000"  transforms:decades="2.4218277" >
           <data-type:parameter data-type:name="SSC-H" />
         </transforms:log>
         <transforms:linear transforms:minRange="0"  transforms:maxRange="262144"  gain="1" >
           <data-type:parameter data-type:name="SSC-W" />
         </transforms:linear>
         <transforms:log transforms:offset="1"  transforms:decades="5.4185399219" >
           <data-type:parameter data-type:name="FITC-A" />
         </transforms:log>
         <transforms:biex transforms:length="256"  transforms:maxRange="262144"  transforms:neg="0"  transforms:width="-100"  transforms:pos="4.418539922" >
           <data-type:parameter data-type:name="FITC-H" />
         </transforms:biex>
         <transforms:biex transforms:length="256"  transforms:maxRange="262144"  transforms:neg="0"  transforms:width="-100"  transforms:pos="4.418539922" >
           <data-type:parameter data-type:name="FITC-W" />
         </transforms:biex>
         <transforms:biex transforms:length="256"  transforms:maxRange="262144"  transforms:neg="0"  transforms:width="-100"  transforms:pos="4.418539922" >
           <data-type:parameter data-type:name="PE-Texas Red-A" />
         </transforms:biex>
         <transforms:biex transforms:length="256"  transforms:maxRange="262144"  transforms:neg="0"  transforms:width="-100"  transforms:pos="4.418539922" >
           <data-type:parameter data-type:name="PE-Texas Red-H" />
         </transforms:biex>
         <transforms:biex transforms:length="256"  transforms:maxRange="262144"  transforms:neg="0"  transforms:width="-100"  transforms:pos="4.418539922" >
           <data-type:parameter data-type:name="PE-Texas Red-W" />
         </transforms:biex>
         <transforms:linear transforms:minRange="0.3613174282"  transforms:maxRange="28"  gain="0.0105034136" >
           <data-type:parameter data-type:name="Time" />
         </transforms:linear>
       </Transformations>
       <Keywords>
         <Keyword name="FJ_FCS_VERSION"  value="3" />
         <Keyword name="$BEGINANALYSIS"  value="0" />
         <Keyword name="$ENDANALYSIS"  value="0" />
         <Keyword name="$BEGINSTEXT"  value="0" />
         <Keyword name="$ENDSTEXT"  value="0" />
         <Keyword name="$BEGINDATA"  value="2655" />
         <Keyword name="$ENDDATA"  value="0000000000000742978" />
         <Keyword name="$FIL"  value="0304-ZYL-33.fcs" />
         <Keyword name="$SYS"  value="Windows NT (unknown) 6.2" />
         <Keyword name="$TOT"  value="0000000000000014237" />
         <Keyword name="$PAR"  value="13" />
         <Keyword name="$MODE"  value="L" />
         <Keyword name="$BYTEORD"  value="4,3,2,1" />
         <Keyword name="$DATATYPE"  value="F" />
         <Keyword name="$NEXTDATA"  value="0" />
         <Keyword name="CREATOR"  value="BD FACSDiva Software Version 9.0" />
         <Keyword name="TUBE NAME"  value="33" />
         <Keyword name="$SRC"  value="0304-ZYL" />
         <Keyword name="EXPERIMENT NAME"  value="D1" />
         <Keyword name="GUID"  value="a45e67d4-8391-4fce-a5e1-801630e517cd" />
         <Keyword name="$DATE"  value="04-MAR-2026" />
         <Keyword name="$BTIM"  value="16:29:57" />
         <Keyword name="$ETIM"  value="16:30:25" />
         <Keyword name="$CYT"  value="LSRFortessa" />
         <Keyword name="SETTINGS"  value="Cytometer" />
         <Keyword name="CYTNUM"  value="R647800L6120" />
         <Keyword name="WINDOW EXTENSION"  value="10.00" />
         <Keyword name="EXPORT USER NAME"  value="Administrator" />
         <Keyword name="EXPORT TIME"  value="04-MAR-2026-16:39:05" />
         <Keyword name="$OP"  value="Administrator" />
         <Keyword name="FSC ASF"  value="0.64" />
         <Keyword name="AUTOBS"  value="TRUE" />
         <Keyword name="$INST"  value=" " />
         <Keyword name="LASER1NAME"  value="Blue" />
         <Keyword name="LASER1DELAY"  value="0.00" />
         <Keyword name="LASER1ASF"  value="0.73" />
         <Keyword name="LASER2NAME"  value="Red" />
         <Keyword name="LASER2DELAY"  value="37.56" />
         <Keyword name="LASER2ASF"  value="0.59" />
         <Keyword name="LASER3NAME"  value="Violet" />
         <Keyword name="LASER3DELAY"  value="-39.08" />
         <Keyword name="LASER3ASF"  value="0.90" />
         <Keyword name="LASER4NAME"  value="YellGrn" />
         <Keyword name="LASER4DELAY"  value="75.36" />
         <Keyword name="LASER4ASF"  value="0.79" />
         <Keyword name="LASER5NAME"  value="UV" />
         <Keyword name="LASER5DELAY"  value="-76.43" />
         <Keyword name="LASER5ASF"  value="0.92" />
         <Keyword name="$TIMESTEP"  value="0.01" />
         <Keyword name="SPILL"  value="2,FITC-A,PE-Texas Red-A,1,0,0,1" />
         <Keyword name="APPLY COMPENSATION"  value="TRUE" />
         <Keyword name="THRESHOLD"  value="FSC,5000" />
         <Keyword name="$P1N"  value="FSC-A" />
         <Keyword name="$P1R"  value="262144" />
         <Keyword name="$P1B"  value="32" />
         <Keyword name="$P1E"  value="0,0" />
         <Keyword name="$P1V"  value="50" />
         <Keyword name="$P1G"  value="1.0" />
         <Keyword name="P1DISPLAY"  value="LIN" />
         <Keyword name="P1BS"  value="0" />
         <Keyword name="P1MS"  value="0" />
         <Keyword name="$P2N"  value="FSC-H" />
         <Keyword name="$P2R"  value="262144" />
         <Keyword name="$P2B"  value="32" />
         <Keyword name="$P2E"  value="0,0" />
         <Keyword name="$P2V"  value="50" />
         <Keyword name="$P2G"  value="1.0" />
         <Keyword name="P2DISPLAY"  value="LIN" />
         <Keyword name="P2BS"  value="0" />
         <Keyword name="P2MS"  value="0" />
         <Keyword name="$P3N"  value="FSC-W" />
         <Keyword name="$P3R"  value="262144" />
         <Keyword name="$P3B"  value="32" />
         <Keyword name="$P3E"  value="0,0" />
         <Keyword name="$P3V"  value="50" />
         <Keyword name="$P3G"  value="1.0" />
         <Keyword name="P3BS"  value="-1" />
         <Keyword name="P3MS"  value="0" />
         <Keyword name="$P4N"  value="SSC-A" />
         <Keyword name="$P4R"  value="262144" />
         <Keyword name="$P4B"  value="32" />
         <Keyword name="$P4E"  value="0,0" />
         <Keyword name="$P4V"  value="190" />
         <Keyword name="$P4G"  value="1.0" />
         <Keyword name="P4DISPLAY"  value="LIN" />
         <Keyword name="P4BS"  value="0" />
         <Keyword name="P4MS"  value="0" />
         <Keyword name="$P5N"  value="SSC-H" />
         <Keyword name="$P5R"  value="262144" />
         <Keyword name="$P5B"  value="32" />
         <Keyword name="$P5E"  value="0,0" />
         <Keyword name="$P5V"  value="190" />
         <Keyword name="$P5G"  value="1.0" />
         <Keyword name="P5DISPLAY"  value="LIN" />
         <Keyword name="P5BS"  value="0" />
         <Keyword name="P5MS"  value="0" />
         <Keyword name="$P6N"  value="SSC-W" />
         <Keyword name="$P6R"  value="262144" />
         <Keyword name="$P6B"  value="32" />
         <Keyword name="$P6E"  value="0,0" />
         <Keyword name="$P6V"  value="190" />
         <Keyword name="$P6G"  value="1.0" />
         <Keyword name="P6BS"  value="-1" />
         <Keyword name="P6MS"  value="0" />
         <Keyword name="$P7N"  value="FITC-A" />
         <Keyword name="$P7R"  value="262144" />
         <Keyword name="$P7B"  value="32" />
         <Keyword name="$P7E"  value="0,0" />
         <Keyword name="$P7V"  value="270" />
         <Keyword name="$P7G"  value="1.0" />
         <Keyword name="P7DISPLAY"  value="LOG" />
         <Keyword name="P7BS"  value="50" />
         <Keyword name="P7MS"  value="0" />
         <Keyword name="$P8N"  value="FITC-H" />
         <Keyword name="$P8R"  value="262144" />
         <Keyword name="$P8B"  value="32" />
         <Keyword name="$P8E"  value="0,0" />
         <Keyword name="$P8V"  value="270" />
         <Keyword name="$P8G"  value="1.0" />
         <Keyword name="P8DISPLAY"  value="LOG" />
         <Keyword name="P8BS"  value="0" />
         <Keyword name="P8MS"  value="0" />
         <Keyword name="$P9N"  value="FITC-W" />
         <Keyword name="$P9R"  value="262144" />
         <Keyword name="$P9B"  value="32" />
         <Keyword name="$P9E"  value="0,0" />
         <Keyword name="$P9V"  value="270" />
         <Keyword name="$P9G"  value="1.0" />
         <Keyword name="P9BS"  value="-1" />
         <Keyword name="P9MS"  value="0" />
         <Keyword name="$P10N"  value="PE-Texas Red-A" />
         <Keyword name="$P10R"  value="262144" />
         <Keyword name="$P10B"  value="32" />
         <Keyword name="$P10E"  value="0,0" />
         <Keyword name="$P10V"  value="340" />
         <Keyword name="$P10G"  value="1.0" />
         <Keyword name="P10DISPLAY"  value="LOG" />
         <Keyword name="P10BS"  value="50" />
         <Keyword name="P10MS"  value="0" />
         <Keyword name="$P11N"  value="PE-Texas Red-H" />
         <Keyword name="$P11R"  value="262144" />
         <Keyword name="$P11B"  value="32" />
         <Keyword name="$P11E"  value="0,0" />
         <Keyword name="$P11V"  value="340" />
         <Keyword name="$P11G"  value="1.0" />
         <Keyword name="P11DISPLAY"  value="LOG" />
         <Keyword name="P11BS"  value="0" />
         <Keyword name="P11MS"  value="0" />
         <Keyword name="$P12N"  value="PE-Texas Red-W" />
         <Keyword name="$P12R"  value="262144" />
         <Keyword name="$P12B"  value="32" />
         <Keyword name="$P12E"  value="0,0" />
         <Keyword name="$P12V"  value="340" />
         <Keyword name="$P12G"  value="1.0" />
         <Keyword name="P12BS"  value="-1" />
         <Keyword name="P12MS"  value="0" />
         <Keyword name="$P13N"  value="Time" />
         <Keyword name="$P13R"  value="262144" />
         <Keyword name="$P13B"  value="32" />
         <Keyword name="$P13E"  value="0,0" />
         <Keyword name="$P13G"  value="0.01" />
         <Keyword name="P13BS"  value="0" />
         <Keyword name="P13MS"  value="0" />
         <Keyword name="CST SETUP STATUS"  value="SUCCESS" />
         <Keyword name="CST BEADS LOT ID"  value="40128" />
         <Keyword name="CYTOMETER CONFIG NAME"  value="Lijiaxin" />
         <Keyword name="CYTOMETER CONFIG CREATE DATE"  value="2023-12-12T15:27:22+08:00" />
         <Keyword name="CST SETUP DATE"  value="2024-10-30T16:41:40+08:00" />
         <Keyword name="CST BASELINE DATE"  value="2024-10-30T16:34:20+08:00" />
         <Keyword name="CST BEADS EXPIRED"  value="False" />
         <Keyword name="CST PERFORMANCE EXPIRED"  value="2024-10-31T16:41:40+08:00" />
         <Keyword name="CST REGULATORY STATUS"  value="RUO Performance Check" />
         <Keyword name="$P1S"  value="" />
         <Keyword name="$P2S"  value="" />
         <Keyword name="$P3S"  value="" />
         <Keyword name="$P4S"  value="" />
         <Keyword name="$P5S"  value="" />
         <Keyword name="$P6S"  value="" />
         <Keyword name="$P7S"  value="" />
         <Keyword name="$P8S"  value="" />
         <Keyword name="$P9S"  value="" />
         <Keyword name="$P10S"  value="" />
         <Keyword name="$P11S"  value="" />
         <Keyword name="$P12S"  value="" />
         <Keyword name="$P13S"  value="" />
       </Keywords>
       <SampleNode name="0304-ZYL-33.fcs"  annotation=""  owningGroup=""  expanded="1"  sortPriority="10"  count="14237"  sampleID="29" >
         <Graph smoothing="0"  backColor="#ffffff"  foreColor="#000000"  heatMapStatParameter="FITC-A"  type="Pseudocolor"  fast="1" >
           <Axis dimension="x"  name="FSC-A"  label=""  auto="auto" />
           <Axis dimension="y"  name="SSC-A"  label=""  auto="auto" />
           <GraphSettings level="5%"  smoothingHighResolution="1"  contourHighResolution="1"  histogramSmoothingCount="0"  graphResolution="256"  showOutliers="0"  drawLargeDots="0"  dotsToDraw="8000"  tint="le.chartfill.tinted.40"  lineWeight="le.lineweight.normal"  lineStyle="le.linestyle.solid" />
           <GraphEnvironment showGrid="0"  showAxes="tnlTNL"  showGates="1"  showFreqOnPlots="1"  showGateNameOnPlots="1"  showMedians="0"  showUncomped="0"  addEventParam="0"  lastYAxisName="" >
             <TextTraits font="SansSerif"  size="11"  name="Labels"  style="plain"  color="#000000"  background="#00ffffff"  just="left" />
             <TextTraits font="SansSerif"  size="11"  name="LayoutGates"  style="plain"  color="#000000"  background="#00ffffff"  just="left" />
             <TextTraits font="SansSerif"  size="9"  name="Numbers"  style="plain"  color="#000000"  background="#00ffffff"  just="left" />
             <TextTraits font="SansSerif"  size="9"  name="Legend"  style="plain"  color="#000000"  background="#00ffffff"  just="left" />
             <WindowPosition x="793"  y="118"  width="390"  height="582"  displayed="0"  panelState="---" />
           </GraphEnvironment>
         </Graph>
         <Subpopulations>
           <Population name="Cells"  annotation=""  owningGroup="All Samples"  expanded="1"  sortPriority="10"  count="13861" >
             <Graph smoothing="0"  backColor="#ffffff"  foreColor="#000000"  heatMapStatParameter="FITC-A"  type="Pseudocolor"  fast="1" >
               <Axis dimension="x"  name="FSC-A"  label=""  auto="auto" />
               <Axis dimension="y"  name="SSC-A"  label=""  auto="auto" />
               <GraphSettings level="5%"  smoothingHighResolution="1"  contourHighResolution="1"  histogramSmoothingCount="0"  graphResolution="256"  showOutliers="0"  drawLargeDots="0"  dotsToDraw="8000"  tint="le.chartfill.tinted.40"  lineWeight="le.lineweight.normal"  lineStyle="le.linestyle.solid" />
               <GraphEnvironment showGrid="0"  showAxes="tnlTNL"  showGates="1"  showFreqOnPlots="1"  showGateNameOnPlots="1"  showMedians="0"  showUncomped="0"  addEventParam="0"  lastYAxisName="" >
                 <TextTraits font="SansSerif"  size="11"  name="Labels"  style="plain"  color="#000000"  background="#00ffffff"  just="left" />
                 <TextTraits font="SansSerif"  size="11"  name="LayoutGates"  style="plain"  color="#000000"  background="#00ffffff"  just="left" />
                 <TextTraits font="SansSerif"  size="9"  name="Numbers"  style="plain"  color="#000000"  background="#00ffffff"  just="left" />
                 <TextTraits font="SansSerif"  size="9"  name="Legend"  style="plain"  color="#000000"  background="#00ffffff"  just="left" />
                 <WindowPosition x="950"  y="126"  width="390"  height="582"  displayed="1"  panelState="---" />
               </GraphEnvironment>
             </Graph>
             <Gate gating:id="ID1914196389" >
               <gating:PolygonGate eventsInside="1"  annoOffsetX="0"  annoOffsetY="0"  tint="#000000"  isTinted="0"  lineWeight="Normal"  userDefined="1"  quadId="-1"  gateResolution="256" >
                 <gating:dimension>
                   <data-type:fcs-dimension data-type:name="FSC-A" />
                 </gating:dimension>
                 <gating:dimension>
                   <data-type:fcs-dimension data-type:name="SSC-A" />
                 </gating:dimension>
                 <gating:vertex>
                   <gating:coordinate data-type:value="5164.099336435" />
                   <gating:coordinate data-type:value="6795.8192125904" />
                 </gating:vertex>
                 <gating:vertex>
                   <gating:coordinate data-type:value="4303.4161136958" />
                   <gating:coordinate data-type:value="24569.5002301345" />
                 </gating:vertex>
                 <gating:vertex>
                   <gating:coordinate data-type:value="22808.1054025877" />
                   <gating:coordinate data-type:value="37115.6280072244" />
                 </gating:vertex>
                 <gating:vertex>
                   <gating:coordinate data-type:value="58526.4591462629" />
                   <gating:coordinate data-type:value="46525.2238400418" />
                 </gating:vertex>
                 <gating:vertex>
                   <gating:coordinate data-type:value="65411.9249281762" />
                   <gating:coordinate data-type:value="37638.3833312698" />
                 </gating:vertex>
                 <gating:vertex>
                   <gating:coordinate data-type:value="53792.7014211975" />
                   <gating:coordinate data-type:value="19864.7023137257" />
                 </gating:vertex>
                 <gating:vertex>
                   <gating:coordinate data-type:value="26250.8382935444" />
                   <gating:coordinate data-type:value="5227.5532404541" />
                 </gating:vertex>
               </gating:PolygonGate>
             </Gate>
             <Subpopulations>
               <Population name="Single Cells"  annotation=""  owningGroup="All Samples"  expanded="1"  sortPriority="10"  count="9051" >
                 <Graph smoothing="0"  backColor="#ffffff"  foreColor="#000000"  heatMapStatParameter="FITC-A"  type="Pseudocolor"  fast="1" >
                   <Axis dimension="x"  name="FSC-A"  label=""  auto="auto" />
                   <Axis dimension="y"  name="FSC-H"  label=""  auto="auto" />
                   <GraphSettings level="5%"  smoothingHighResolution="1"  contourHighResolution="1"  histogramSmoothingCount="0"  graphResolution="256"  showOutliers="0"  drawLargeDots="0"  dotsToDraw="8000"  tint="le.chartfill.tinted.40"  lineWeight="le.lineweight.normal"  lineStyle="le.linestyle.solid" />
                   <GraphEnvironment showGrid="0"  showAxes="tnlTNL"  showGates="1"  showFreqOnPlots="1"  showGateNameOnPlots="1"  showMedians="0"  showUncomped="0"  addEventParam="0"  lastYAxisName="" >
                     <TextTraits font="SansSerif"  size="11"  name="Labels"  style="plain"  color="#000000"  background="#00ffffff"  just="left" />
                     <TextTraits font="SansSerif"  size="11"  name="LayoutGates"  style="plain"  color="#000000"  background="#00ffffff"  just="left" />
                     <TextTraits font="SansSerif"  size="9"  name="Numbers"  style="plain"  color="#000000"  background="#00ffffff"  just="left" />
                     <TextTraits font="SansSerif"  size="9"  name="Legend"  style="plain"  color="#000000"  background="#00ffffff"  just="left" />
                     <WindowPosition x="1020"  y="127"  width="390"  height="582"  displayed="1"  panelState="---" />
                   </GraphEnvironment>
                 </Graph>
                 <Gate gating:id="ID1445831698"  gating:parent_id="ID1914196389" >
                   <gating:PolygonGate eventsInside="1"  annoOffsetX="0"  annoOffsetY="0"  tint="#000000"  isTinted="0"  lineWeight="Normal"  userDefined="1"  quadId="-1"  gateResolution="256" >
                     <gating:dimension>
                       <data-type:fcs-dimension data-type:name="FSC-A" />
                     </gating:dimension>
                     <gating:dimension>
                       <data-type:fcs-dimension data-type:name="FSC-H" />
                     </gating:dimension>
                     <gating:vertex>
                       <gating:coordinate data-type:value="7195.5736183374" />
                       <gating:coordinate data-type:value="6875.7591873363" />
                     </gating:vertex>
                     <gating:vertex>
                       <gating:coordinate data-type:value="54576.9908707258" />
                       <gating:coordinate data-type:value="44379.2351069096" />
                     </gating:vertex>
                     <gating:vertex>
                       <gating:coordinate data-type:value="60217.8607651765" />
                       <gating:coordinate data-type:value="32087.415818446" />
                     </gating:vertex>
                     <gating:vertex>
                       <gating:coordinate data-type:value="6783.2211925054" />
                       <gating:coordinate data-type:value="4838.8092053097" />
                     </gating:vertex>
                   </gating:PolygonGate>
                 </Gate>
                 <Subpopulations>
                   <Population name="Single Cells"  annotation=""  owningGroup="All Samples"  expanded="1"  sortPriority="10"  count="8251" >
                     <Graph smoothing="0"  backColor="#ffffff"  foreColor="#000000"  heatMapStatParameter="FITC-A"  type="Pseudocolor"  fast="1" >
                       <Axis dimension="x"  name="FITC-A"  label=""  auto="auto" />
                       <Axis dimension="y"  name="SSC-A"  label=""  auto="auto" />
                       <GraphSettings level="5%"  smoothingHighResolution="1"  contourHighResolution="1"  histogramSmoothingCount="0"  graphResolution="256"  showOutliers="0"  drawLargeDots="0"  dotsToDraw="8000"  tint="le.chartfill.tinted.40"  lineWeight="le.lineweight.normal"  lineStyle="le.linestyle.solid" />
                       <GraphEnvironment showGrid="0"  showAxes="tnlTNL"  showGates="1"  showFreqOnPlots="1"  showGateNameOnPlots="1"  showMedians="0"  showUncomped="0"  addEventParam="0"  lastYAxisName="" >
                         <TextTraits font="SansSerif"  size="11"  name="Labels"  style="plain"  color="#000000"  background="#00ffffff"  just="left" />
                         <TextTraits font="SansSerif"  size="11"  name="LayoutGates"  style="plain"  color="#000000"  background="#00ffffff"  just="left" />
                         <TextTraits font="SansSerif"  size="9"  name="Numbers"  style="plain"  color="#000000"  background="#00ffffff"  just="left" />
                         <TextTraits font="SansSerif"  size="9"  name="Legend"  style="plain"  color="#000000"  background="#00ffffff"  just="left" />
                         <WindowPosition x="565"  y="380"  width="390"  height="582"  displayed="0"  panelState="---" />
                       </GraphEnvironment>
                     </Graph>
                     <Gate gating:id="ID2028168813"  gating:parent_id="ID1445831698" >
                       <gating:PolygonGate eventsInside="1"  annoOffsetX="-32"  annoOffsetY="-18"  tint="#000000"  isTinted="0"  lineWeight="Normal"  userDefined="1"  quadId="-1"  gateResolution="256" >
                         <gating:dimension>
                           <data-type:fcs-dimension data-type:name="SSC-H" />
                         </gating:dimension>
                         <gating:dimension>
                           <data-type:fcs-dimension data-type:name="SSC-A" />
                         </gating:dimension>
                         <gating:vertex>
                           <gating:coordinate data-type:value="4694.6073908862" />
                           <gating:coordinate data-type:value="6212.7589697981" />
                         </gating:vertex>
                         <gating:vertex>
                           <gating:coordinate data-type:value="24204.8024732051" />
                           <gating:coordinate data-type:value="43510.7373314072" />
                         </gating:vertex>
                         <gating:vertex>
                           <gating:coordinate data-type:value="30595.6024542212" />
                           <gating:coordinate data-type:value="37203.4177367271" />
                         </gating:vertex>
                         <gating:vertex>
                           <gating:coordinate data-type:value="4805.9032636687" />
                           <gating:coordinate data-type:value="5432.3423293793" />
                         </gating:vertex>
                       </gating:PolygonGate>
                     </Gate>
                     <Subpopulations>
                       <Population name="FITC-A, SSC-A subset"  annotation=""  owningGroup="All Samples"  expanded="1"  sortPriority="10"  count="1232" >
                         <Graph smoothing="0"  backColor="#ffffff"  foreColor="#000000"  heatMapStatParameter="FITC-A"  type="Pseudocolor"  fast="1" >
                           <Axis dimension="x"  name="FITC-A"  label=""  auto="auto" />
                           <Axis dimension="y"  name="SSC-A"  label=""  auto="auto" />
                           <GraphSettings level="5%"  smoothingHighResolution="1"  contourHighResolution="1"  histogramSmoothingCount="0"  graphResolution="256"  showOutliers="0"  drawLargeDots="0"  dotsToDraw="8000"  tint="le.chartfill.tinted.40"  lineWeight="le.lineweight.normal"  lineStyle="le.linestyle.solid" />
                           <GraphEnvironment showGrid="0"  showAxes="tnlTNL"  showGates="1"  showFreqOnPlots="1"  showGateNameOnPlots="1"  showMedians="0"  showUncomped="0"  addEventParam="0"  lastYAxisName="" >
                             <TextTraits font="SansSerif"  size="11"  name="Labels"  style="plain"  color="#000000"  background="#00ffffff"  just="left" />
                             <TextTraits font="SansSerif"  size="11"  name="LayoutGates"  style="plain"  color="#000000"  background="#00ffffff"  just="left" />
                             <TextTraits font="SansSerif"  size="9"  name="Numbers"  style="plain"  color="#000000"  background="#00ffffff"  just="left" />
                             <TextTraits font="SansSerif"  size="9"  name="Legend"  style="plain"  color="#000000"  background="#00ffffff"  just="left" />
                             <WindowPosition x="825"  y="281"  width="390"  height="582"  displayed="1"  panelState="---" />
                           </GraphEnvironment>
                         </Graph>
                         <Gate gating:id="ID2037650823"  gating:parent_id="ID2028168813" >
                           <gating:RectangleGate eventsInside="1"  annoOffsetX="0"  annoOffsetY="80"  tint="#000000"  isTinted="0"  lineWeight="Normal"  userDefined="1"  percentX="0"  percentY="0" >
                             <gating:dimension gating:min="100.80771080175539"  gating:max="28995.259140603324" >
                               <data-type:fcs-dimension data-type:name="FITC-A" />
                             </gating:dimension>
                             <gating:dimension gating:min="2191.5870276359933"  gating:max="61101.44782584753" >
                               <data-type:fcs-dimension data-type:name="SSC-A" />
                             </gating:dimension>
                           </gating:RectangleGate>
                         </Gate>
                       </Population>
                     </Subpopulations>
                   </Population>
                 </Subpopulations>
               </Population>
             </Subpopulations>
           </Population>
         </Subpopulations>
       </SampleNode>
     </Sample>
     <Sample>
       <DataSet uri="file:/C:/Users/wyx/Desktop/0304/0304/0304-ZYL/0304-ZYL-34.fcs"  sampleID="30" />
       <Transformations>
         <transforms:log transforms:offset="1000"  transforms:decades="2.0103902988" >
           <data-type:parameter data-type:name="FSC-A" />
         </transforms:log>
         <transforms:log transforms:offset="1000"  transforms:decades="2.4218277001" >
           <data-type:parameter data-type:name="FSC-H" />
         </transforms:log>
         <transforms:linear transforms:minRange="0"  transforms:maxRange="262144"  gain="1" >
           <data-type:parameter data-type:name="FSC-W" />
         </transforms:linear>
         <transforms:log transforms:offset="1"  transforms:decades="5.0466780681" >
           <data-type:parameter data-type:name="SSC-A" />
         </transforms:log>
         <transforms:log transforms:offset="1000"  transforms:decades="2.4218277" >
           <data-type:parameter data-type:name="SSC-H" />
         </transforms:log>
         <transforms:linear transforms:minRange="0"  transforms:maxRange="262144"  gain="1" >
           <data-type:parameter data-type:name="SSC-W" />
         </transforms:linear>
         <transforms:log transforms:offset="1"  transforms:decades="5.4185399219" >
           <data-type:parameter data-type:name="FITC-A" />
         </transforms:log>
         <transforms:biex transforms:length="256"  transforms:maxRange="262144"  transforms:neg="0"  transforms:width="-100"  transforms:pos="4.418539922" >
           <data-type:parameter data-type:name="FITC-H" />
         </transforms:biex>
         <transforms:biex transforms:length="256"  transforms:maxRange="262144"  transforms:neg="0"  transforms:width="-100"  transforms:pos="4.418539922" >
           <data-type:parameter data-type:name="FITC-W" />
         </transforms:biex>
         <transforms:biex transforms:length="256"  transforms:maxRange="262144"  transforms:neg="0"  transforms:width="-100"  transforms:pos="4.418539922" >
           <data-type:parameter data-type:name="PE-Texas Red-A" />
         </transforms:biex>
         <transforms:biex transforms:length="256"  transforms:maxRange="262144"  transforms:neg="0"  transforms:width="-100"  transforms:pos="4.418539922" >
           <data-type:parameter data-type:name="PE-Texas Red-H" />
         </transforms:biex>
         <transforms:biex transforms:length="256"  transforms:maxRange="262144"  transforms:neg="0"  transforms:width="-100"  transforms:pos="4.418539922" >
           <data-type:parameter data-type:name="PE-Texas Red-W" />
         </transforms:biex>
         <transforms:linear transforms:minRange="0.8706818593"  transforms:maxRange="29"  gain="0.0104901429" >
           <data-type:parameter data-type:name="Time" />
         </transforms:linear>
       </Transformations>
       <Keywords>
         <Keyword name="FJ_FCS_VERSION"  value="3" />
         <Keyword name="$BEGINANALYSIS"  value="0" />
         <Keyword name="$ENDANALYSIS"  value="0" />
         <Keyword name="$BEGINSTEXT"  value="0" />
         <Keyword name="$ENDSTEXT"  value="0" />
         <Keyword name="$BEGINDATA"  value="2655" />
         <Keyword name="$ENDDATA"  value="0000000000000796226" />
         <Keyword name="$FIL"  value="0304-ZYL-34.fcs" />
         <Keyword name="$SYS"  value="Windows NT (unknown) 6.2" />
         <Keyword name="$TOT"  value="0000000000000015261" />
         <Keyword name="$PAR"  value="13" />
         <Keyword name="$MODE"  value="L" />
         <Keyword name="$BYTEORD"  value="4,3,2,1" />
         <Keyword name="$DATATYPE"  value="F" />
         <Keyword name="$NEXTDATA"  value="0" />
         <Keyword name="CREATOR"  value="BD FACSDiva Software Version 9.0" />
         <Keyword name="TUBE NAME"  value="34" />
         <Keyword name="$SRC"  value="0304-ZYL" />
         <Keyword name="EXPERIMENT NAME"  value="D1" />
         <Keyword name="GUID"  value="bdf98b0f-2bd1-4445-baf9-19debaa3e9f7" />
         <Keyword name="$DATE"  value="04-MAR-2026" />
         <Keyword name="$BTIM"  value="16:30:54" />
         <Keyword name="$ETIM"  value="16:31:23" />
         <Keyword name="$CYT"  value="LSRFortessa" />
         <Keyword name="SETTINGS"  value="Cytometer" />
         <Keyword name="CYTNUM"  value="R647800L6120" />
         <Keyword name="WINDOW EXTENSION"  value="10.00" />
         <Keyword name="EXPORT USER NAME"  value="Administrator" />
         <Keyword name="EXPORT TIME"  value="04-MAR-2026-16:39:05" />
         <Keyword name="$OP"  value="Administrator" />
         <Keyword name="FSC ASF"  value="0.64" />
         <Keyword name="AUTOBS"  value="TRUE" />
         <Keyword name="$INST"  value=" " />
         <Keyword name="LASER1NAME"  value="Blue" />
         <Keyword name="LASER1DELAY"  value="0.00" />
         <Keyword name="LASER1ASF"  value="0.73" />
         <Keyword name="LASER2NAME"  value="Red" />
         <Keyword name="LASER2DELAY"  value="37.56" />
         <Keyword name="LASER2ASF"  value="0.59" />
         <Keyword name="LASER3NAME"  value="Violet" />
         <Keyword name="LASER3DELAY"  value="-39.08" />
         <Keyword name="LASER3ASF"  value="0.90" />
         <Keyword name="LASER4NAME"  value="YellGrn" />
         <Keyword name="LASER4DELAY"  value="75.36" />
         <Keyword name="LASER4ASF"  value="0.79" />
         <Keyword name="LASER5NAME"  value="UV" />
         <Keyword name="LASER5DELAY"  value="-76.43" />
         <Keyword name="LASER5ASF"  value="0.92" />
         <Keyword name="$TIMESTEP"  value="0.01" />
         <Keyword name="SPILL"  value="2,FITC-A,PE-Texas Red-A,1,0,0,1" />
         <Keyword name="APPLY COMPENSATION"  value="TRUE" />
         <Keyword name="THRESHOLD"  value="FSC,5000" />
         <Keyword name="$P1N"  value="FSC-A" />
         <Keyword name="$P1R"  value="262144" />
         <Keyword name="$P1B"  value="32" />
         <Keyword name="$P1E"  value="0,0" />
         <Keyword name="$P1V"  value="50" />
         <Keyword name="$P1G"  value="1.0" />
         <Keyword name="P1DISPLAY"  value="LIN" />
         <Keyword name="P1BS"  value="0" />
         <Keyword name="P1MS"  value="0" />
         <Keyword name="$P2N"  value="FSC-H" />
         <Keyword name="$P2R"  value="262144" />
         <Keyword name="$P2B"  value="32" />
         <Keyword name="$P2E"  value="0,0" />
         <Keyword name="$P2V"  value="50" />
         <Keyword name="$P2G"  value="1.0" />
         <Keyword name="P2DISPLAY"  value="LIN" />
         <Keyword name="P2BS"  value="0" />
         <Keyword name="P2MS"  value="0" />
         <Keyword name="$P3N"  value="FSC-W" />
         <Keyword name="$P3R"  value="262144" />
         <Keyword name="$P3B"  value="32" />
         <Keyword name="$P3E"  value="0,0" />
         <Keyword name="$P3V"  value="50" />
         <Keyword name="$P3G"  value="1.0" />
         <Keyword name="P3BS"  value="-1" />
         <Keyword name="P3MS"  value="0" />
         <Keyword name="$P4N"  value="SSC-A" />
         <Keyword name="$P4R"  value="262144" />
         <Keyword name="$P4B"  value="32" />
         <Keyword name="$P4E"  value="0,0" />
         <Keyword name="$P4V"  value="190" />
         <Keyword name="$P4G"  value="1.0" />
         <Keyword name="P4DISPLAY"  value="LIN" />
         <Keyword name="P4BS"  value="0" />
         <Keyword name="P4MS"  value="0" />
         <Keyword name="$P5N"  value="SSC-H" />
         <Keyword name="$P5R"  value="262144" />
         <Keyword name="$P5B"  value="32" />
         <Keyword name="$P5E"  value="0,0" />
         <Keyword name="$P5V"  value="190" />
         <Keyword name="$P5G"  value="1.0" />
         <Keyword name="P5DISPLAY"  value="LIN" />
         <Keyword name="P5BS"  value="0" />
         <Keyword name="P5MS"  value="0" />
         <Keyword name="$P6N"  value="SSC-W" />
         <Keyword name="$P6R"  value="262144" />
         <Keyword name="$P6B"  value="32" />
         <Keyword name="$P6E"  value="0,0" />
         <Keyword name="$P6V"  value="190" />
         <Keyword name="$P6G"  value="1.0" />
         <Keyword name="P6BS"  value="-1" />
         <Keyword name="P6MS"  value="0" />
         <Keyword name="$P7N"  value="FITC-A" />
         <Keyword name="$P7R"  value="262144" />
         <Keyword name="$P7B"  value="32" />
         <Keyword name="$P7E"  value="0,0" />
         <Keyword name="$P7V"  value="270" />
         <Keyword name="$P7G"  value="1.0" />
         <Keyword name="P7DISPLAY"  value="LOG" />
         <Keyword name="P7BS"  value="0" />
         <Keyword name="P7MS"  value="0" />
         <Keyword name="$P8N"  value="FITC-H" />
         <Keyword name="$P8R"  value="262144" />
         <Keyword name="$P8B"  value="32" />
         <Keyword name="$P8E"  value="0,0" />
         <Keyword name="$P8V"  value="270" />
         <Keyword name="$P8G"  value="1.0" />
         <Keyword name="P8DISPLAY"  value="LOG" />
         <Keyword name="P8BS"  value="0" />
         <Keyword name="P8MS"  value="0" />
         <Keyword name="$P9N"  value="FITC-W" />
         <Keyword name="$P9R"  value="262144" />
         <Keyword name="$P9B"  value="32" />
         <Keyword name="$P9E"  value="0,0" />
         <Keyword name="$P9V"  value="270" />
         <Keyword name="$P9G"  value="1.0" />
         <Keyword name="P9BS"  value="-1" />
         <Keyword name="P9MS"  value="0" />
         <Keyword name="$P10N"  value="PE-Texas Red-A" />
         <Keyword name="$P10R"  value="262144" />
         <Keyword name="$P10B"  value="32" />
         <Keyword name="$P10E"  value="0,0" />
         <Keyword name="$P10V"  value="340" />
         <Keyword name="$P10G"  value="1.0" />
         <Keyword name="P10DISPLAY"  value="LOG" />
         <Keyword name="P10BS"  value="113" />
         <Keyword name="P10MS"  value="0" />
         <Keyword name="$P11N"  value="PE-Texas Red-H" />
         <Keyword name="$P11R"  value="262144" />
         <Keyword name="$P11B"  value="32" />
         <Keyword name="$P11E"  value="0,0" />
         <Keyword name="$P11V"  value="340" />
         <Keyword name="$P11G"  value="1.0" />
         <Keyword name="P11DISPLAY"  value="LOG" />
         <Keyword name="P11BS"  value="0" />
         <Keyword name="P11MS"  value="0" />
         <Keyword name="$P12N"  value="PE-Texas Red-W" />
         <Keyword name="$P12R"  value="262144" />
         <Keyword name="$P12B"  value="32" />
         <Keyword name="$P12E"  value="0,0" />
         <Keyword name="$P12V"  value="340" />
         <Keyword name="$P12G"  value="1.0" />
         <Keyword name="P12BS"  value="-1" />
         <Keyword name="P12MS"  value="0" />
         <Keyword name="$P13N"  value="Time" />
         <Keyword name="$P13R"  value="262144" />
         <Keyword name="$P13B"  value="32" />
         <Keyword name="$P13E"  value="0,0" />
         <Keyword name="$P13G"  value="0.01" />
         <Keyword name="P13BS"  value="0" />
         <Keyword name="P13MS"  value="0" />
         <Keyword name="CST SETUP STATUS"  value="SUCCESS" />
         <Keyword name="CST BEADS LOT ID"  value="40128" />
         <Keyword name="CYTOMETER CONFIG NAME"  value="Lijiaxin" />
         <Keyword name="CYTOMETER CONFIG CREATE DATE"  value="2023-12-12T15:27:22+08:00" />
         <Keyword name="CST SETUP DATE"  value="2024-10-30T16:41:40+08:00" />
         <Keyword name="CST BASELINE DATE"  value="2024-10-30T16:34:20+08:00" />
         <Keyword name="CST BEADS EXPIRED"  value="False" />
         <Keyword name="CST PERFORMANCE EXPIRED"  value="2024-10-31T16:41:40+08:00" />
         <Keyword name="CST REGULATORY STATUS"  value="RUO Performance Check" />
         <Keyword name="$P1S"  value="" />
         <Keyword name="$P2S"  value="" />
         <Keyword name="$P3S"  value="" />
         <Keyword name="$P4S"  value="" />
         <Keyword name="$P5S"  value="" />
         <Keyword name="$P6S"  value="" />
         <Keyword name="$P7S"  value="" />
         <Keyword name="$P8S"  value="" />
         <Keyword name="$P9S"  value="" />
         <Keyword name="$P10S"  value="" />
         <Keyword name="$P11S"  value="" />
         <Keyword name="$P12S"  value="" />
         <Keyword name="$P13S"  value="" />
       </Keywords>
       <SampleNode name="0304-ZYL-34.fcs"  annotation=""  owningGroup=""  expanded="1"  sortPriority="10"  count="15261"  sampleID="30" >
         <Graph smoothing="0"  backColor="#ffffff"  foreColor="#000000"  type="Pseudocolor"  fast="1" >
           <Axis dimension="x"  name="FSC-A"  label=""  auto="auto" />
           <Axis dimension="y"  name="SSC-A"  label=""  auto="auto" />
           <GraphSettings level="5%"  smoothingHighResolution="1"  contourHighResolution="1"  histogramSmoothingCount="0"  graphResolution="256"  showOutliers="0"  drawLargeDots="0"  dotsToDraw="8000"  tint="le.chartfill.tinted.40"  lineWeight="le.lineweight.normal"  lineStyle="le.linestyle.solid" />
           <GraphEnvironment showGrid="0"  showAxes="tnlTNL"  showGates="1"  showFreqOnPlots="1"  showGateNameOnPlots="1"  showMedians="0"  showUncomped="0"  addEventParam="0"  lastYAxisName="" >
             <TextTraits font="SansSerif"  size="11"  name="Labels"  style="plain"  color="#000000"  background="#00ffffff"  just="left" />
             <TextTraits font="SansSerif"  size="11"  name="LayoutGates"  style="plain"  color="#000000"  background="#00ffffff"  just="left" />
             <TextTraits font="SansSerif"  size="9"  name="Numbers"  style="plain"  color="#000000"  background="#00ffffff"  just="left" />
             <TextTraits font="SansSerif"  size="9"  name="Legend"  style="plain"  color="#000000"  background="#00ffffff"  just="left" />
             <WindowPosition x="0"  y="0"  width="0"  height="0"  displayed="0"  panelState="" />
           </GraphEnvironment>
         </Graph>
         <Subpopulations>
           <Population name="Cells"  annotation=""  owningGroup="All Samples"  expanded="1"  sortPriority="10"  count="14844" >
             <Graph smoothing="0"  backColor="#ffffff"  foreColor="#000000"  heatMapStatParameter="FITC-A"  type="Pseudocolor"  fast="1" >
               <Axis dimension="x"  name="FSC-A"  label=""  auto="auto" />
               <Axis dimension="y"  name="SSC-A"  label=""  auto="auto" />
               <GraphSettings level="5%"  smoothingHighResolution="1"  contourHighResolution="1"  histogramSmoothingCount="0"  graphResolution="256"  showOutliers="0"  drawLargeDots="0"  dotsToDraw="8000"  tint="le.chartfill.tinted.40"  lineWeight="le.lineweight.normal"  lineStyle="le.linestyle.solid" />
               <GraphEnvironment showGrid="0"  showAxes="tnlTNL"  showGates="1"  showFreqOnPlots="1"  showGateNameOnPlots="1"  showMedians="0"  showUncomped="0"  addEventParam="0"  lastYAxisName="" >
                 <TextTraits font="SansSerif"  size="11"  name="Labels"  style="plain"  color="#000000"  background="#00ffffff"  just="left" />
                 <TextTraits font="SansSerif"  size="11"  name="LayoutGates"  style="plain"  color="#000000"  background="#00ffffff"  just="left" />
                 <TextTraits font="SansSerif"  size="9"  name="Numbers"  style="plain"  color="#000000"  background="#00ffffff"  just="left" />
                 <TextTraits font="SansSerif"  size="9"  name="Legend"  style="plain"  color="#000000"  background="#00ffffff"  just="left" />
                 <WindowPosition x="950"  y="126"  width="390"  height="582"  displayed="1"  panelState="---" />
               </GraphEnvironment>
             </Graph>
             <Gate gating:id="ID164195373" >
               <gating:PolygonGate eventsInside="1"  annoOffsetX="0"  annoOffsetY="0"  tint="#000000"  isTinted="0"  lineWeight="Normal"  userDefined="1"  quadId="-1"  gateResolution="256" >
                 <gating:dimension>
                   <data-type:fcs-dimension data-type:name="FSC-A" />
                 </gating:dimension>
                 <gating:dimension>
                   <data-type:fcs-dimension data-type:name="SSC-A" />
                 </gating:dimension>
                 <gating:vertex>
                   <gating:coordinate data-type:value="5164.099336435" />
                   <gating:coordinate data-type:value="6795.8192125904" />
                 </gating:vertex>
                 <gating:vertex>
                   <gating:coordinate data-type:value="4303.4161136958" />
                   <gating:coordinate data-type:value="24569.5002301345" />
                 </gating:vertex>
                 <gating:vertex>
                   <gating:coordinate data-type:value="22808.1054025877" />
                   <gating:coordinate data-type:value="37115.6280072244" />
                 </gating:vertex>
                 <gating:vertex>
                   <gating:coordinate data-type:value="58526.4591462629" />
                   <gating:coordinate data-type:value="46525.2238400418" />
                 </gating:vertex>
                 <gating:vertex>
                   <gating:coordinate data-type:value="65411.9249281762" />
                   <gating:coordinate data-type:value="37638.3833312698" />
                 </gating:vertex>
                 <gating:vertex>
                   <gating:coordinate data-type:value="53792.7014211975" />
                   <gating:coordinate data-type:value="19864.7023137257" />
                 </gating:vertex>
                 <gating:vertex>
                   <gating:coordinate data-type:value="26250.8382935444" />
                   <gating:coordinate data-type:value="5227.5532404541" />
                 </gating:vertex>
               </gating:PolygonGate>
             </Gate>
             <Subpopulations>
               <Population name="Single Cells"  annotation=""  owningGroup="All Samples"  expanded="1"  sortPriority="10"  count="7690" >
                 <Graph smoothing="0"  backColor="#ffffff"  foreColor="#000000"  heatMapStatParameter="FITC-A"  type="Pseudocolor"  fast="1" >
                   <Axis dimension="x"  name="FSC-A"  label=""  auto="auto" />
                   <Axis dimension="y"  name="FSC-H"  label=""  auto="auto" />
                   <GraphSettings level="5%"  smoothingHighResolution="1"  contourHighResolution="1"  histogramSmoothingCount="0"  graphResolution="256"  showOutliers="0"  drawLargeDots="0"  dotsToDraw="8000"  tint="le.chartfill.tinted.40"  lineWeight="le.lineweight.normal"  lineStyle="le.linestyle.solid" />
                   <GraphEnvironment showGrid="0"  showAxes="tnlTNL"  showGates="1"  showFreqOnPlots="1"  showGateNameOnPlots="1"  showMedians="0"  showUncomped="0"  addEventParam="0"  lastYAxisName="" >
                     <TextTraits font="SansSerif"  size="11"  name="Labels"  style="plain"  color="#000000"  background="#00ffffff"  just="left" />
                     <TextTraits font="SansSerif"  size="11"  name="LayoutGates"  style="plain"  color="#000000"  background="#00ffffff"  just="left" />
                     <TextTraits font="SansSerif"  size="9"  name="Numbers"  style="plain"  color="#000000"  background="#00ffffff"  just="left" />
                     <TextTraits font="SansSerif"  size="9"  name="Legend"  style="plain"  color="#000000"  background="#00ffffff"  just="left" />
                     <WindowPosition x="1020"  y="127"  width="390"  height="582"  displayed="1"  panelState="---" />
                   </GraphEnvironment>
                 </Graph>
                 <Gate gating:id="ID174833277"  gating:parent_id="ID164195373" >
                   <gating:PolygonGate eventsInside="1"  annoOffsetX="0"  annoOffsetY="0"  tint="#000000"  isTinted="0"  lineWeight="Normal"  userDefined="1"  quadId="-1"  gateResolution="256" >
                     <gating:dimension>
                       <data-type:fcs-dimension data-type:name="FSC-A" />
                     </gating:dimension>
                     <gating:dimension>
                       <data-type:fcs-dimension data-type:name="FSC-H" />
                     </gating:dimension>
                     <gating:vertex>
                       <gating:coordinate data-type:value="7195.5736183374" />
                       <gating:coordinate data-type:value="6875.7591873363" />
                     </gating:vertex>
                     <gating:vertex>
                       <gating:coordinate data-type:value="54576.9908707258" />
                       <gating:coordinate data-type:value="44379.2351069096" />
                     </gating:vertex>
                     <gating:vertex>
                       <gating:coordinate data-type:value="60217.8607651765" />
                       <gating:coordinate data-type:value="32087.415818446" />
                     </gating:vertex>
                     <gating:vertex>
                       <gating:coordinate data-type:value="6783.2211925054" />
                       <gating:coordinate data-type:value="4838.8092053097" />
                     </gating:vertex>
                   </gating:PolygonGate>
                 </Gate>
                 <Subpopulations>
                   <Population name="Single Cells"  annotation=""  owningGroup="All Samples"  expanded="1"  sortPriority="10"  count="7193" >
                     <Graph smoothing="0"  backColor="#ffffff"  foreColor="#000000"  heatMapStatParameter="FITC-A"  type="Pseudocolor"  fast="1" >
                       <Axis dimension="x"  name="FITC-A"  label=""  auto="auto" />
                       <Axis dimension="y"  name="SSC-A"  label=""  auto="auto" />
                       <GraphSettings level="5%"  smoothingHighResolution="1"  contourHighResolution="1"  histogramSmoothingCount="0"  graphResolution="256"  showOutliers="0"  drawLargeDots="0"  dotsToDraw="8000"  tint="le.chartfill.tinted.40"  lineWeight="le.lineweight.normal"  lineStyle="le.linestyle.solid" />
                       <GraphEnvironment showGrid="0"  showAxes="tnlTNL"  showGates="1"  showFreqOnPlots="1"  showGateNameOnPlots="1"  showMedians="0"  showUncomped="0"  addEventParam="0"  lastYAxisName="" >
                         <TextTraits font="SansSerif"  size="11"  name="Labels"  style="plain"  color="#000000"  background="#00ffffff"  just="left" />
                         <TextTraits font="SansSerif"  size="11"  name="LayoutGates"  style="plain"  color="#000000"  background="#00ffffff"  just="left" />
                         <TextTraits font="SansSerif"  size="9"  name="Numbers"  style="plain"  color="#000000"  background="#00ffffff"  just="left" />
                         <TextTraits font="SansSerif"  size="9"  name="Legend"  style="plain"  color="#000000"  background="#00ffffff"  just="left" />
                         <WindowPosition x="565"  y="380"  width="390"  height="582"  displayed="0"  panelState="---" />
                       </GraphEnvironment>
                     </Graph>
                     <Gate gating:id="ID2045576749"  gating:parent_id="ID174833277" >
                       <gating:PolygonGate eventsInside="1"  annoOffsetX="-32"  annoOffsetY="-18"  tint="#000000"  isTinted="0"  lineWeight="Normal"  userDefined="1"  quadId="-1"  gateResolution="256" >
                         <gating:dimension>
                           <data-type:fcs-dimension data-type:name="SSC-H" />
                         </gating:dimension>
                         <gating:dimension>
                           <data-type:fcs-dimension data-type:name="SSC-A" />
                         </gating:dimension>
                         <gating:vertex>
                           <gating:coordinate data-type:value="4694.6073908862" />
                           <gating:coordinate data-type:value="6212.7589697981" />
                         </gating:vertex>
                         <gating:vertex>
                           <gating:coordinate data-type:value="24204.8024732051" />
                           <gating:coordinate data-type:value="43510.7373314072" />
                         </gating:vertex>
                         <gating:vertex>
                           <gating:coordinate data-type:value="30595.6024542212" />
                           <gating:coordinate data-type:value="37203.4177367271" />
                         </gating:vertex>
                         <gating:vertex>
                           <gating:coordinate data-type:value="4805.9032636687" />
                           <gating:coordinate data-type:value="5432.3423293793" />
                         </gating:vertex>
                       </gating:PolygonGate>
                     </Gate>
                     <Subpopulations>
                       <Population name="FITC-A, SSC-A subset"  annotation=""  owningGroup="All Samples"  expanded="1"  sortPriority="10"  count="7138" >
                         <Graph smoothing="0"  backColor="#ffffff"  foreColor="#000000"  heatMapStatParameter="FITC-A"  type="Pseudocolor"  fast="1" >
                           <Axis dimension="x"  name="FITC-A"  label=""  auto="auto" />
                           <Axis dimension="y"  name="SSC-A"  label=""  auto="auto" />
                           <GraphSettings level="5%"  smoothingHighResolution="1"  contourHighResolution="1"  histogramSmoothingCount="0"  graphResolution="256"  showOutliers="0"  drawLargeDots="0"  dotsToDraw="8000"  tint="le.chartfill.tinted.40"  lineWeight="le.lineweight.normal"  lineStyle="le.linestyle.solid" />
                           <GraphEnvironment showGrid="0"  showAxes="tnlTNL"  showGates="1"  showFreqOnPlots="1"  showGateNameOnPlots="1"  showMedians="0"  showUncomped="0"  addEventParam="0"  lastYAxisName="" >
                             <TextTraits font="SansSerif"  size="11"  name="Labels"  style="plain"  color="#000000"  background="#00ffffff"  just="left" />
                             <TextTraits font="SansSerif"  size="11"  name="LayoutGates"  style="plain"  color="#000000"  background="#00ffffff"  just="left" />
                             <TextTraits font="SansSerif"  size="9"  name="Numbers"  style="plain"  color="#000000"  background="#00ffffff"  just="left" />
                             <TextTraits font="SansSerif"  size="9"  name="Legend"  style="plain"  color="#000000"  background="#00ffffff"  just="left" />
                             <WindowPosition x="825"  y="281"  width="390"  height="582"  displayed="1"  panelState="---" />
                           </GraphEnvironment>
                         </Graph>
                         <Gate gating:id="ID381777814"  gating:parent_id="ID2045576749" >
                           <gating:RectangleGate eventsInside="1"  annoOffsetX="0"  annoOffsetY="80"  tint="#000000"  isTinted="0"  lineWeight="Normal"  userDefined="1"  percentX="0"  percentY="0" >
                             <gating:dimension gating:min="100.80771080175539"  gating:max="28995.259140603324" >
                               <data-type:fcs-dimension data-type:name="FITC-A" />
                             </gating:dimension>
                             <gating:dimension gating:min="2191.5870276359933"  gating:max="61101.44782584753" >
                               <data-type:fcs-dimension data-type:name="SSC-A" />
                             </gating:dimension>
                           </gating:RectangleGate>
                         </Gate>
                       </Population>
                     </Subpopulations>
                   </Population>
                 </Subpopulations>
               </Population>
             </Subpopulations>
           </Population>
         </Subpopulations>
       </SampleNode>
     </Sample>
     <Sample>
       <DataSet uri="file:/C:/Users/wyx/Desktop/0304/0304/0304-ZYL/0304-ZYL-35.fcs"  sampleID="31" />
       <Transformations>
         <transforms:log transforms:offset="1000"  transforms:decades="2.0103902988" >
           <data-type:parameter data-type:name="FSC-A" />
         </transforms:log>
         <transforms:log transforms:offset="1000"  transforms:decades="2.4218277001" >
           <data-type:parameter data-type:name="FSC-H" />
         </transforms:log>
         <transforms:linear transforms:minRange="0"  transforms:maxRange="262144"  gain="1" >
           <data-type:parameter data-type:name="FSC-W" />
         </transforms:linear>
         <transforms:log transforms:offset="1"  transforms:decades="5.0466780681" >
           <data-type:parameter data-type:name="SSC-A" />
         </transforms:log>
         <transforms:log transforms:offset="1000"  transforms:decades="2.4218277" >
           <data-type:parameter data-type:name="SSC-H" />
         </transforms:log>
         <transforms:linear transforms:minRange="0"  transforms:maxRange="262144"  gain="1" >
           <data-type:parameter data-type:name="SSC-W" />
         </transforms:linear>
         <transforms:log transforms:offset="1"  transforms:decades="5.4185399219" >
           <data-type:parameter data-type:name="FITC-A" />
         </transforms:log>
         <transforms:biex transforms:length="256"  transforms:maxRange="262144"  transforms:neg="0"  transforms:width="-100"  transforms:pos="4.418539922" >
           <data-type:parameter data-type:name="FITC-H" />
         </transforms:biex>
         <transforms:biex transforms:length="256"  transforms:maxRange="262144"  transforms:neg="0"  transforms:width="-100"  transforms:pos="4.418539922" >
           <data-type:parameter data-type:name="FITC-W" />
         </transforms:biex>
         <transforms:biex transforms:length="256"  transforms:maxRange="262144"  transforms:neg="0"  transforms:width="-100"  transforms:pos="4.418539922" >
           <data-type:parameter data-type:name="PE-Texas Red-A" />
         </transforms:biex>
         <transforms:biex transforms:length="256"  transforms:maxRange="262144"  transforms:neg="0"  transforms:width="-100"  transforms:pos="4.418539922" >
           <data-type:parameter data-type:name="PE-Texas Red-H" />
         </transforms:biex>
         <transforms:biex transforms:length="256"  transforms:maxRange="262144"  transforms:neg="0"  transforms:width="-100"  transforms:pos="4.418539922" >
           <data-type:parameter data-type:name="PE-Texas Red-W" />
         </transforms:biex>
         <transforms:linear transforms:minRange="0.2567511078"  transforms:maxRange="37"  gain="0.0103112895" >
           <data-type:parameter data-type:name="Time" />
         </transforms:linear>
       </Transformations>
       <Keywords>
         <Keyword name="FJ_FCS_VERSION"  value="3" />
         <Keyword name="$BEGINANALYSIS"  value="0" />
         <Keyword name="$ENDANALYSIS"  value="0" />
         <Keyword name="$BEGINSTEXT"  value="0" />
         <Keyword name="$ENDSTEXT"  value="0" />
         <Keyword name="$BEGINDATA"  value="2655" />
         <Keyword name="$ENDDATA"  value="0000000000000803038" />
         <Keyword name="$FIL"  value="0304-ZYL-35.fcs" />
         <Keyword name="$SYS"  value="Windows NT (unknown) 6.2" />
         <Keyword name="$TOT"  value="0000000000000015392" />
         <Keyword name="$PAR"  value="13" />
         <Keyword name="$MODE"  value="L" />
         <Keyword name="$BYTEORD"  value="4,3,2,1" />
         <Keyword name="$DATATYPE"  value="F" />
         <Keyword name="$NEXTDATA"  value="0" />
         <Keyword name="CREATOR"  value="BD FACSDiva Software Version 9.0" />
         <Keyword name="TUBE NAME"  value="35" />
         <Keyword name="$SRC"  value="0304-ZYL" />
         <Keyword name="EXPERIMENT NAME"  value="D1" />
         <Keyword name="GUID"  value="3270a032-ac8f-4fe2-ac53-3e03b470fa32" />
         <Keyword name="$DATE"  value="04-MAR-2026" />
         <Keyword name="$BTIM"  value="16:33:00" />
         <Keyword name="$ETIM"  value="16:33:37" />
         <Keyword name="$CYT"  value="LSRFortessa" />
         <Keyword name="SETTINGS"  value="Cytometer" />
         <Keyword name="CYTNUM"  value="R647800L6120" />
         <Keyword name="WINDOW EXTENSION"  value="10.00" />
         <Keyword name="EXPORT USER NAME"  value="Administrator" />
         <Keyword name="EXPORT TIME"  value="04-MAR-2026-16:39:05" />
         <Keyword name="$OP"  value="Administrator" />
         <Keyword name="FSC ASF"  value="0.64" />
         <Keyword name="AUTOBS"  value="TRUE" />
         <Keyword name="$INST"  value=" " />
         <Keyword name="LASER1NAME"  value="Blue" />
         <Keyword name="LASER1DELAY"  value="0.00" />
         <Keyword name="LASER1ASF"  value="0.73" />
         <Keyword name="LASER2NAME"  value="Red" />
         <Keyword name="LASER2DELAY"  value="37.56" />
         <Keyword name="LASER2ASF"  value="0.59" />
         <Keyword name="LASER3NAME"  value="Violet" />
         <Keyword name="LASER3DELAY"  value="-39.08" />
         <Keyword name="LASER3ASF"  value="0.90" />
         <Keyword name="LASER4NAME"  value="YellGrn" />
         <Keyword name="LASER4DELAY"  value="75.36" />
         <Keyword name="LASER4ASF"  value="0.79" />
         <Keyword name="LASER5NAME"  value="UV" />
         <Keyword name="LASER5DELAY"  value="-76.43" />
         <Keyword name="LASER5ASF"  value="0.92" />
         <Keyword name="$TIMESTEP"  value="0.01" />
         <Keyword name="SPILL"  value="2,FITC-A,PE-Texas Red-A,1,0,0,1" />
         <Keyword name="APPLY COMPENSATION"  value="TRUE" />
         <Keyword name="THRESHOLD"  value="FSC,5000" />
         <Keyword name="$P1N"  value="FSC-A" />
         <Keyword name="$P1R"  value="262144" />
         <Keyword name="$P1B"  value="32" />
         <Keyword name="$P1E"  value="0,0" />
         <Keyword name="$P1V"  value="50" />
         <Keyword name="$P1G"  value="1.0" />
         <Keyword name="P1DISPLAY"  value="LIN" />
         <Keyword name="P1BS"  value="0" />
         <Keyword name="P1MS"  value="0" />
         <Keyword name="$P2N"  value="FSC-H" />
         <Keyword name="$P2R"  value="262144" />
         <Keyword name="$P2B"  value="32" />
         <Keyword name="$P2E"  value="0,0" />
         <Keyword name="$P2V"  value="50" />
         <Keyword name="$P2G"  value="1.0" />
         <Keyword name="P2DISPLAY"  value="LIN" />
         <Keyword name="P2BS"  value="0" />
         <Keyword name="P2MS"  value="0" />
         <Keyword name="$P3N"  value="FSC-W" />
         <Keyword name="$P3R"  value="262144" />
         <Keyword name="$P3B"  value="32" />
         <Keyword name="$P3E"  value="0,0" />
         <Keyword name="$P3V"  value="50" />
         <Keyword name="$P3G"  value="1.0" />
         <Keyword name="P3BS"  value="-1" />
         <Keyword name="P3MS"  value="0" />
         <Keyword name="$P4N"  value="SSC-A" />
         <Keyword name="$P4R"  value="262144" />
         <Keyword name="$P4B"  value="32" />
         <Keyword name="$P4E"  value="0,0" />
         <Keyword name="$P4V"  value="190" />
         <Keyword name="$P4G"  value="1.0" />
         <Keyword name="P4DISPLAY"  value="LIN" />
         <Keyword name="P4BS"  value="0" />
         <Keyword name="P4MS"  value="0" />
         <Keyword name="$P5N"  value="SSC-H" />
         <Keyword name="$P5R"  value="262144" />
         <Keyword name="$P5B"  value="32" />
         <Keyword name="$P5E"  value="0,0" />
         <Keyword name="$P5V"  value="190" />
         <Keyword name="$P5G"  value="1.0" />
         <Keyword name="P5DISPLAY"  value="LIN" />
         <Keyword name="P5BS"  value="0" />
         <Keyword name="P5MS"  value="0" />
         <Keyword name="$P6N"  value="SSC-W" />
         <Keyword name="$P6R"  value="262144" />
         <Keyword name="$P6B"  value="32" />
         <Keyword name="$P6E"  value="0,0" />
         <Keyword name="$P6V"  value="190" />
         <Keyword name="$P6G"  value="1.0" />
         <Keyword name="P6BS"  value="-1" />
         <Keyword name="P6MS"  value="0" />
         <Keyword name="$P7N"  value="FITC-A" />
         <Keyword name="$P7R"  value="262144" />
         <Keyword name="$P7B"  value="32" />
         <Keyword name="$P7E"  value="0,0" />
         <Keyword name="$P7V"  value="270" />
         <Keyword name="$P7G"  value="1.0" />
         <Keyword name="P7DISPLAY"  value="LOG" />
         <Keyword name="P7BS"  value="47" />
         <Keyword name="P7MS"  value="0" />
         <Keyword name="$P8N"  value="FITC-H" />
         <Keyword name="$P8R"  value="262144" />
         <Keyword name="$P8B"  value="32" />
         <Keyword name="$P8E"  value="0,0" />
         <Keyword name="$P8V"  value="270" />
         <Keyword name="$P8G"  value="1.0" />
         <Keyword name="P8DISPLAY"  value="LOG" />
         <Keyword name="P8BS"  value="0" />
         <Keyword name="P8MS"  value="0" />
         <Keyword name="$P9N"  value="FITC-W" />
         <Keyword name="$P9R"  value="262144" />
         <Keyword name="$P9B"  value="32" />
         <Keyword name="$P9E"  value="0,0" />
         <Keyword name="$P9V"  value="270" />
         <Keyword name="$P9G"  value="1.0" />
         <Keyword name="P9BS"  value="-1" />
         <Keyword name="P9MS"  value="0" />
         <Keyword name="$P10N"  value="PE-Texas Red-A" />
         <Keyword name="$P10R"  value="262144" />
         <Keyword name="$P10B"  value="32" />
         <Keyword name="$P10E"  value="0,0" />
         <Keyword name="$P10V"  value="340" />
         <Keyword name="$P10G"  value="1.0" />
         <Keyword name="P10DISPLAY"  value="LOG" />
         <Keyword name="P10BS"  value="38" />
         <Keyword name="P10MS"  value="0" />
         <Keyword name="$P11N"  value="PE-Texas Red-H" />
         <Keyword name="$P11R"  value="262144" />
         <Keyword name="$P11B"  value="32" />
         <Keyword name="$P11E"  value="0,0" />
         <Keyword name="$P11V"  value="340" />
         <Keyword name="$P11G"  value="1.0" />
         <Keyword name="P11DISPLAY"  value="LOG" />
         <Keyword name="P11BS"  value="0" />
         <Keyword name="P11MS"  value="0" />
         <Keyword name="$P12N"  value="PE-Texas Red-W" />
         <Keyword name="$P12R"  value="262144" />
         <Keyword name="$P12B"  value="32" />
         <Keyword name="$P12E"  value="0,0" />
         <Keyword name="$P12V"  value="340" />
         <Keyword name="$P12G"  value="1.0" />
         <Keyword name="P12BS"  value="-1" />
         <Keyword name="P12MS"  value="0" />
         <Keyword name="$P13N"  value="Time" />
         <Keyword name="$P13R"  value="262144" />
         <Keyword name="$P13B"  value="32" />
         <Keyword name="$P13E"  value="0,0" />
         <Keyword name="$P13G"  value="0.01" />
         <Keyword name="P13BS"  value="0" />
         <Keyword name="P13MS"  value="0" />
         <Keyword name="CST SETUP STATUS"  value="SUCCESS" />
         <Keyword name="CST BEADS LOT ID"  value="40128" />
         <Keyword name="CYTOMETER CONFIG NAME"  value="Lijiaxin" />
         <Keyword name="CYTOMETER CONFIG CREATE DATE"  value="2023-12-12T15:27:22+08:00" />
         <Keyword name="CST SETUP DATE"  value="2024-10-30T16:41:40+08:00" />
         <Keyword name="CST BASELINE DATE"  value="2024-10-30T16:34:20+08:00" />
         <Keyword name="CST BEADS EXPIRED"  value="False" />
         <Keyword name="CST PERFORMANCE EXPIRED"  value="2024-10-31T16:41:40+08:00" />
         <Keyword name="CST REGULATORY STATUS"  value="RUO Performance Check" />
         <Keyword name="$P1S"  value="" />
         <Keyword name="$P2S"  value="" />
         <Keyword name="$P3S"  value="" />
         <Keyword name="$P4S"  value="" />
         <Keyword name="$P5S"  value="" />
         <Keyword name="$P6S"  value="" />
         <Keyword name="$P7S"  value="" />
         <Keyword name="$P8S"  value="" />
         <Keyword name="$P9S"  value="" />
         <Keyword name="$P10S"  value="" />
         <Keyword name="$P11S"  value="" />
         <Keyword name="$P12S"  value="" />
         <Keyword name="$P13S"  value="" />
       </Keywords>
       <SampleNode name="0304-ZYL-35.fcs"  annotation=""  owningGroup=""  expanded="1"  sortPriority="10"  count="15392"  sampleID="31" >
         <Graph smoothing="0"  backColor="#ffffff"  foreColor="#000000"  type="Pseudocolor"  fast="1" >
           <Axis dimension="x"  name="FSC-A"  label=""  auto="auto" />
           <Axis dimension="y"  name="SSC-A"  label=""  auto="auto" />
           <GraphSettings level="5%"  smoothingHighResolution="1"  contourHighResolution="1"  histogramSmoothingCount="0"  graphResolution="256"  showOutliers="0"  drawLargeDots="0"  dotsToDraw="8000"  tint="le.chartfill.tinted.40"  lineWeight="le.lineweight.normal"  lineStyle="le.linestyle.solid" />
           <GraphEnvironment showGrid="0"  showAxes="tnlTNL"  showGates="1"  showFreqOnPlots="1"  showGateNameOnPlots="1"  showMedians="0"  showUncomped="0"  addEventParam="0"  lastYAxisName="" >
             <TextTraits font="SansSerif"  size="11"  name="Labels"  style="plain"  color="#000000"  background="#00ffffff"  just="left" />
             <TextTraits font="SansSerif"  size="11"  name="LayoutGates"  style="plain"  color="#000000"  background="#00ffffff"  just="left" />
             <TextTraits font="SansSerif"  size="9"  name="Numbers"  style="plain"  color="#000000"  background="#00ffffff"  just="left" />
             <TextTraits font="SansSerif"  size="9"  name="Legend"  style="plain"  color="#000000"  background="#00ffffff"  just="left" />
             <WindowPosition x="0"  y="0"  width="0"  height="0"  displayed="0"  panelState="" />
           </GraphEnvironment>
         </Graph>
         <Subpopulations>
           <Population name="Cells"  annotation=""  owningGroup="All Samples"  expanded="1"  sortPriority="10"  count="14395" >
             <Graph smoothing="0"  backColor="#ffffff"  foreColor="#000000"  heatMapStatParameter="FITC-A"  type="Pseudocolor"  fast="1" >
               <Axis dimension="x"  name="FSC-A"  label=""  auto="auto" />
               <Axis dimension="y"  name="SSC-A"  label=""  auto="auto" />
               <GraphSettings level="5%"  smoothingHighResolution="1"  contourHighResolution="1"  histogramSmoothingCount="0"  graphResolution="256"  showOutliers="0"  drawLargeDots="0"  dotsToDraw="8000"  tint="le.chartfill.tinted.40"  lineWeight="le.lineweight.normal"  lineStyle="le.linestyle.solid" />
               <GraphEnvironment showGrid="0"  showAxes="tnlTNL"  showGates="1"  showFreqOnPlots="1"  showGateNameOnPlots="1"  showMedians="0"  showUncomped="0"  addEventParam="0"  lastYAxisName="" >
                 <TextTraits font="SansSerif"  size="11"  name="Labels"  style="plain"  color="#000000"  background="#00ffffff"  just="left" />
                 <TextTraits font="SansSerif"  size="11"  name="LayoutGates"  style="plain"  color="#000000"  background="#00ffffff"  just="left" />
                 <TextTraits font="SansSerif"  size="9"  name="Numbers"  style="plain"  color="#000000"  background="#00ffffff"  just="left" />
                 <TextTraits font="SansSerif"  size="9"  name="Legend"  style="plain"  color="#000000"  background="#00ffffff"  just="left" />
                 <WindowPosition x="950"  y="126"  width="390"  height="582"  displayed="1"  panelState="---" />
               </GraphEnvironment>
             </Graph>
             <Gate gating:id="ID877099023" >
               <gating:PolygonGate eventsInside="1"  annoOffsetX="0"  annoOffsetY="0"  tint="#000000"  isTinted="0"  lineWeight="Normal"  userDefined="1"  quadId="-1"  gateResolution="256" >
                 <gating:dimension>
                   <data-type:fcs-dimension data-type:name="FSC-A" />
                 </gating:dimension>
                 <gating:dimension>
                   <data-type:fcs-dimension data-type:name="SSC-A" />
                 </gating:dimension>
                 <gating:vertex>
                   <gating:coordinate data-type:value="5164.099336435" />
                   <gating:coordinate data-type:value="6795.8192125904" />
                 </gating:vertex>
                 <gating:vertex>
                   <gating:coordinate data-type:value="4303.4161136958" />
                   <gating:coordinate data-type:value="24569.5002301345" />
                 </gating:vertex>
                 <gating:vertex>
                   <gating:coordinate data-type:value="22808.1054025877" />
                   <gating:coordinate data-type:value="37115.6280072244" />
                 </gating:vertex>
                 <gating:vertex>
                   <gating:coordinate data-type:value="58526.4591462629" />
                   <gating:coordinate data-type:value="46525.2238400418" />
                 </gating:vertex>
                 <gating:vertex>
                   <gating:coordinate data-type:value="65411.9249281762" />
                   <gating:coordinate data-type:value="37638.3833312698" />
                 </gating:vertex>
                 <gating:vertex>
                   <gating:coordinate data-type:value="53792.7014211975" />
                   <gating:coordinate data-type:value="19864.7023137257" />
                 </gating:vertex>
                 <gating:vertex>
                   <gating:coordinate data-type:value="26250.8382935444" />
                   <gating:coordinate data-type:value="5227.5532404541" />
                 </gating:vertex>
               </gating:PolygonGate>
             </Gate>
             <Subpopulations>
               <Population name="Single Cells"  annotation=""  owningGroup="All Samples"  expanded="1"  sortPriority="10"  count="6964" >
                 <Graph smoothing="0"  backColor="#ffffff"  foreColor="#000000"  heatMapStatParameter="FITC-A"  type="Pseudocolor"  fast="1" >
                   <Axis dimension="x"  name="FSC-A"  label=""  auto="auto" />
                   <Axis dimension="y"  name="FSC-H"  label=""  auto="auto" />
                   <GraphSettings level="5%"  smoothingHighResolution="1"  contourHighResolution="1"  histogramSmoothingCount="0"  graphResolution="256"  showOutliers="0"  drawLargeDots="0"  dotsToDraw="8000"  tint="le.chartfill.tinted.40"  lineWeight="le.lineweight.normal"  lineStyle="le.linestyle.solid" />
                   <GraphEnvironment showGrid="0"  showAxes="tnlTNL"  showGates="1"  showFreqOnPlots="1"  showGateNameOnPlots="1"  showMedians="0"  showUncomped="0"  addEventParam="0"  lastYAxisName="" >
                     <TextTraits font="SansSerif"  size="11"  name="Labels"  style="plain"  color="#000000"  background="#00ffffff"  just="left" />
                     <TextTraits font="SansSerif"  size="11"  name="LayoutGates"  style="plain"  color="#000000"  background="#00ffffff"  just="left" />
                     <TextTraits font="SansSerif"  size="9"  name="Numbers"  style="plain"  color="#000000"  background="#00ffffff"  just="left" />
                     <TextTraits font="SansSerif"  size="9"  name="Legend"  style="plain"  color="#000000"  background="#00ffffff"  just="left" />
                     <WindowPosition x="1020"  y="127"  width="390"  height="582"  displayed="1"  panelState="---" />
                   </GraphEnvironment>
                 </Graph>
                 <Gate gating:id="ID231358626"  gating:parent_id="ID877099023" >
                   <gating:PolygonGate eventsInside="1"  annoOffsetX="0"  annoOffsetY="0"  tint="#000000"  isTinted="0"  lineWeight="Normal"  userDefined="1"  quadId="-1"  gateResolution="256" >
                     <gating:dimension>
                       <data-type:fcs-dimension data-type:name="FSC-A" />
                     </gating:dimension>
                     <gating:dimension>
                       <data-type:fcs-dimension data-type:name="FSC-H" />
                     </gating:dimension>
                     <gating:vertex>
                       <gating:coordinate data-type:value="7195.5736183374" />
                       <gating:coordinate data-type:value="6875.7591873363" />
                     </gating:vertex>
                     <gating:vertex>
                       <gating:coordinate data-type:value="54576.9908707258" />
                       <gating:coordinate data-type:value="44379.2351069096" />
                     </gating:vertex>
                     <gating:vertex>
                       <gating:coordinate data-type:value="60217.8607651765" />
                       <gating:coordinate data-type:value="32087.415818446" />
                     </gating:vertex>
                     <gating:vertex>
                       <gating:coordinate data-type:value="6783.2211925054" />
                       <gating:coordinate data-type:value="4838.8092053097" />
                     </gating:vertex>
                   </gating:PolygonGate>
                 </Gate>
                 <Subpopulations>
                   <Population name="Single Cells"  annotation=""  owningGroup="All Samples"  expanded="1"  sortPriority="10"  count="6211" >
                     <Graph smoothing="0"  backColor="#ffffff"  foreColor="#000000"  heatMapStatParameter="FITC-A"  type="Pseudocolor"  fast="1" >
                       <Axis dimension="x"  name="FITC-A"  label=""  auto="auto" />
                       <Axis dimension="y"  name="SSC-A"  label=""  auto="auto" />
                       <GraphSettings level="5%"  smoothingHighResolution="1"  contourHighResolution="1"  histogramSmoothingCount="0"  graphResolution="256"  showOutliers="0"  drawLargeDots="0"  dotsToDraw="8000"  tint="le.chartfill.tinted.40"  lineWeight="le.lineweight.normal"  lineStyle="le.linestyle.solid" />
                       <GraphEnvironment showGrid="0"  showAxes="tnlTNL"  showGates="1"  showFreqOnPlots="1"  showGateNameOnPlots="1"  showMedians="0"  showUncomped="0"  addEventParam="0"  lastYAxisName="" >
                         <TextTraits font="SansSerif"  size="11"  name="Labels"  style="plain"  color="#000000"  background="#00ffffff"  just="left" />
                         <TextTraits font="SansSerif"  size="11"  name="LayoutGates"  style="plain"  color="#000000"  background="#00ffffff"  just="left" />
                         <TextTraits font="SansSerif"  size="9"  name="Numbers"  style="plain"  color="#000000"  background="#00ffffff"  just="left" />
                         <TextTraits font="SansSerif"  size="9"  name="Legend"  style="plain"  color="#000000"  background="#00ffffff"  just="left" />
                         <WindowPosition x="565"  y="380"  width="390"  height="582"  displayed="0"  panelState="---" />
                       </GraphEnvironment>
                     </Graph>
                     <Gate gating:id="ID1218492241"  gating:parent_id="ID231358626" >
                       <gating:PolygonGate eventsInside="1"  annoOffsetX="-32"  annoOffsetY="-18"  tint="#000000"  isTinted="0"  lineWeight="Normal"  userDefined="1"  quadId="-1"  gateResolution="256" >
                         <gating:dimension>
                           <data-type:fcs-dimension data-type:name="SSC-H" />
                         </gating:dimension>
                         <gating:dimension>
                           <data-type:fcs-dimension data-type:name="SSC-A" />
                         </gating:dimension>
                         <gating:vertex>
                           <gating:coordinate data-type:value="4694.6073908862" />
                           <gating:coordinate data-type:value="6212.7589697981" />
                         </gating:vertex>
                         <gating:vertex>
                           <gating:coordinate data-type:value="24204.8024732051" />
                           <gating:coordinate data-type:value="43510.7373314072" />
                         </gating:vertex>
                         <gating:vertex>
                           <gating:coordinate data-type:value="30595.6024542212" />
                           <gating:coordinate data-type:value="37203.4177367271" />
                         </gating:vertex>
                         <gating:vertex>
                           <gating:coordinate data-type:value="4805.9032636687" />
                           <gating:coordinate data-type:value="5432.3423293793" />
                         </gating:vertex>
                       </gating:PolygonGate>
                     </Gate>
                     <Subpopulations>
                       <Population name="FITC-A, SSC-A subset"  annotation=""  owningGroup="All Samples"  expanded="1"  sortPriority="10"  count="12" >
                         <Graph smoothing="0"  backColor="#ffffff"  foreColor="#000000"  heatMapStatParameter="FITC-A"  type="Pseudocolor"  fast="1" >
                           <Axis dimension="x"  name="FITC-A"  label=""  auto="auto" />
                           <Axis dimension="y"  name="SSC-A"  label=""  auto="auto" />
                           <GraphSettings level="5%"  smoothingHighResolution="1"  contourHighResolution="1"  histogramSmoothingCount="0"  graphResolution="256"  showOutliers="0"  drawLargeDots="0"  dotsToDraw="8000"  tint="le.chartfill.tinted.40"  lineWeight="le.lineweight.normal"  lineStyle="le.linestyle.solid" />
                           <GraphEnvironment showGrid="0"  showAxes="tnlTNL"  showGates="1"  showFreqOnPlots="1"  showGateNameOnPlots="1"  showMedians="0"  showUncomped="0"  addEventParam="0"  lastYAxisName="" >
                             <TextTraits font="SansSerif"  size="11"  name="Labels"  style="plain"  color="#000000"  background="#00ffffff"  just="left" />
                             <TextTraits font="SansSerif"  size="11"  name="LayoutGates"  style="plain"  color="#000000"  background="#00ffffff"  just="left" />
                             <TextTraits font="SansSerif"  size="9"  name="Numbers"  style="plain"  color="#000000"  background="#00ffffff"  just="left" />
                             <TextTraits font="SansSerif"  size="9"  name="Legend"  style="plain"  color="#000000"  background="#00ffffff"  just="left" />
                             <WindowPosition x="825"  y="281"  width="390"  height="582"  displayed="1"  panelState="---" />
                           </GraphEnvironment>
                         </Graph>
                         <Gate gating:id="ID55964003"  gating:parent_id="ID1218492241" >
                           <gating:RectangleGate eventsInside="1"  annoOffsetX="0"  annoOffsetY="80"  tint="#000000"  isTinted="0"  lineWeight="Normal"  userDefined="1"  percentX="0"  percentY="0" >
                             <gating:dimension gating:min="100.80771080175539"  gating:max="28995.259140603324" >
                               <data-type:fcs-dimension data-type:name="FITC-A" />
                             </gating:dimension>
                             <gating:dimension gating:min="2191.5870276359933"  gating:max="61101.44782584753" >
                               <data-type:fcs-dimension data-type:name="SSC-A" />
                             </gating:dimension>
                           </gating:RectangleGate>
                         </Gate>
                       </Population>
                     </Subpopulations>
                   </Population>
                 </Subpopulations>
               </Population>
             </Subpopulations>
           </Population>
         </Subpopulations>
       </SampleNode>
     </Sample>
     <Sample>
       <DataSet uri="file:/C:/Users/wyx/Desktop/0304/0304/0304-ZYL/0304-ZYL-16.fcs"  sampleID="10" />
       <Transformations>
         <transforms:log transforms:offset="1000"  transforms:decades="2.0103902988" >
           <data-type:parameter data-type:name="FSC-A" />
         </transforms:log>
         <transforms:log transforms:offset="1000"  transforms:decades="2.4218277001" >
           <data-type:parameter data-type:name="FSC-H" />
         </transforms:log>
         <transforms:linear transforms:minRange="0"  transforms:maxRange="262144"  gain="1" >
           <data-type:parameter data-type:name="FSC-W" />
         </transforms:linear>
         <transforms:log transforms:offset="1"  transforms:decades="5.0466780681" >
           <data-type:parameter data-type:name="SSC-A" />
         </transforms:log>
         <transforms:log transforms:offset="1000"  transforms:decades="2.4218277" >
           <data-type:parameter data-type:name="SSC-H" />
         </transforms:log>
         <transforms:linear transforms:minRange="0"  transforms:maxRange="262144"  gain="1" >
           <data-type:parameter data-type:name="SSC-W" />
         </transforms:linear>
         <transforms:log transforms:offset="1"  transforms:decades="5.4185399219" >
           <data-type:parameter data-type:name="FITC-A" />
         </transforms:log>
         <transforms:biex transforms:length="256"  transforms:maxRange="262144"  transforms:neg="0"  transforms:width="-100"  transforms:pos="4.418539922" >
           <data-type:parameter data-type:name="FITC-H" />
         </transforms:biex>
         <transforms:biex transforms:length="256"  transforms:maxRange="262144"  transforms:neg="0"  transforms:width="-100"  transforms:pos="4.418539922" >
           <data-type:parameter data-type:name="FITC-W" />
         </transforms:biex>
         <transforms:biex transforms:length="256"  transforms:maxRange="262144"  transforms:neg="0"  transforms:width="-100"  transforms:pos="4.418539922" >
           <data-type:parameter data-type:name="PE-Texas Red-A" />
         </transforms:biex>
         <transforms:biex transforms:length="256"  transforms:maxRange="262144"  transforms:neg="0"  transforms:width="-100"  transforms:pos="4.418539922" >
           <data-type:parameter data-type:name="PE-Texas Red-H" />
         </transforms:biex>
         <transforms:biex transforms:length="256"  transforms:maxRange="262144"  transforms:neg="0"  transforms:width="-100"  transforms:pos="4.418539922" >
           <data-type:parameter data-type:name="PE-Texas Red-W" />
         </transforms:biex>
         <transforms:linear transforms:minRange="0.1326511578"  transforms:maxRange="38"  gain="0.0101260426" >
           <data-type:parameter data-type:name="Time" />
         </transforms:linear>
       </Transformations>
       <Keywords>
         <Keyword name="FJ_FCS_VERSION"  value="3" />
         <Keyword name="$BEGINANALYSIS"  value="0" />
         <Keyword name="$ENDANALYSIS"  value="0" />
         <Keyword name="$BEGINSTEXT"  value="0" />
         <Keyword name="$ENDSTEXT"  value="0" />
         <Keyword name="$BEGINDATA"  value="2655" />
         <Keyword name="$ENDDATA"  value="0000000000000789674" />
         <Keyword name="$FIL"  value="0304-ZYL-16.fcs" />
         <Keyword name="$SYS"  value="Windows NT (unknown) 6.2" />
         <Keyword name="$TOT"  value="0000000000000015135" />
         <Keyword name="$PAR"  value="13" />
         <Keyword name="$MODE"  value="L" />
         <Keyword name="$BYTEORD"  value="4,3,2,1" />
         <Keyword name="$DATATYPE"  value="F" />
         <Keyword name="$NEXTDATA"  value="0" />
         <Keyword name="CREATOR"  value="BD FACSDiva Software Version 9.0" />
         <Keyword name="TUBE NAME"  value="16" />
         <Keyword name="$SRC"  value="0304-ZYL" />
         <Keyword name="EXPERIMENT NAME"  value="D1" />
         <Keyword name="GUID"  value="73f09b26-32d8-46d3-827c-e67422c03f71" />
         <Keyword name="$DATE"  value="04-MAR-2026" />
         <Keyword name="$BTIM"  value="16:16:11" />
         <Keyword name="$ETIM"  value="16:16:49" />
         <Keyword name="$CYT"  value="LSRFortessa" />
         <Keyword name="SETTINGS"  value="Cytometer" />
         <Keyword name="CYTNUM"  value="R647800L6120" />
         <Keyword name="WINDOW EXTENSION"  value="10.00" />
         <Keyword name="EXPORT USER NAME"  value="Administrator" />
         <Keyword name="EXPORT TIME"  value="04-MAR-2026-16:39:05" />
         <Keyword name="$OP"  value="Administrator" />
         <Keyword name="FSC ASF"  value="0.64" />
         <Keyword name="AUTOBS"  value="TRUE" />
         <Keyword name="$INST"  value=" " />
         <Keyword name="LASER1NAME"  value="Blue" />
         <Keyword name="LASER1DELAY"  value="0.00" />
         <Keyword name="LASER1ASF"  value="0.73" />
         <Keyword name="LASER2NAME"  value="Red" />
         <Keyword name="LASER2DELAY"  value="37.56" />
         <Keyword name="LASER2ASF"  value="0.59" />
         <Keyword name="LASER3NAME"  value="Violet" />
         <Keyword name="LASER3DELAY"  value="-39.08" />
         <Keyword name="LASER3ASF"  value="0.90" />
         <Keyword name="LASER4NAME"  value="YellGrn" />
         <Keyword name="LASER4DELAY"  value="75.36" />
         <Keyword name="LASER4ASF"  value="0.79" />
         <Keyword name="LASER5NAME"  value="UV" />
         <Keyword name="LASER5DELAY"  value="-76.43" />
         <Keyword name="LASER5ASF"  value="0.92" />
         <Keyword name="$TIMESTEP"  value="0.01" />
         <Keyword name="SPILL"  value="2,FITC-A,PE-Texas Red-A,1,0,0,1" />
         <Keyword name="APPLY COMPENSATION"  value="TRUE" />
         <Keyword name="THRESHOLD"  value="FSC,5000" />
         <Keyword name="$P1N"  value="FSC-A" />
         <Keyword name="$P1R"  value="262144" />
         <Keyword name="$P1B"  value="32" />
         <Keyword name="$P1E"  value="0,0" />
         <Keyword name="$P1V"  value="50" />
         <Keyword name="$P1G"  value="1.0" />
         <Keyword name="P1DISPLAY"  value="LIN" />
         <Keyword name="P1BS"  value="0" />
         <Keyword name="P1MS"  value="0" />
         <Keyword name="$P2N"  value="FSC-H" />
         <Keyword name="$P2R"  value="262144" />
         <Keyword name="$P2B"  value="32" />
         <Keyword name="$P2E"  value="0,0" />
         <Keyword name="$P2V"  value="50" />
         <Keyword name="$P2G"  value="1.0" />
         <Keyword name="P2DISPLAY"  value="LIN" />
         <Keyword name="P2BS"  value="0" />
         <Keyword name="P2MS"  value="0" />
         <Keyword name="$P3N"  value="FSC-W" />
         <Keyword name="$P3R"  value="262144" />
         <Keyword name="$P3B"  value="32" />
         <Keyword name="$P3E"  value="0,0" />
         <Keyword name="$P3V"  value="50" />
         <Keyword name="$P3G"  value="1.0" />
         <Keyword name="P3BS"  value="-1" />
         <Keyword name="P3MS"  value="0" />
         <Keyword name="$P4N"  value="SSC-A" />
         <Keyword name="$P4R"  value="262144" />
         <Keyword name="$P4B"  value="32" />
         <Keyword name="$P4E"  value="0,0" />
         <Keyword name="$P4V"  value="190" />
         <Keyword name="$P4G"  value="1.0" />
         <Keyword name="P4DISPLAY"  value="LIN" />
         <Keyword name="P4BS"  value="0" />
         <Keyword name="P4MS"  value="0" />
         <Keyword name="$P5N"  value="SSC-H" />
         <Keyword name="$P5R"  value="262144" />
         <Keyword name="$P5B"  value="32" />
         <Keyword name="$P5E"  value="0,0" />
         <Keyword name="$P5V"  value="190" />
         <Keyword name="$P5G"  value="1.0" />
         <Keyword name="P5DISPLAY"  value="LIN" />
         <Keyword name="P5BS"  value="0" />
         <Keyword name="P5MS"  value="0" />
         <Keyword name="$P6N"  value="SSC-W" />
         <Keyword name="$P6R"  value="262144" />
         <Keyword name="$P6B"  value="32" />
         <Keyword name="$P6E"  value="0,0" />
         <Keyword name="$P6V"  value="190" />
         <Keyword name="$P6G"  value="1.0" />
         <Keyword name="P6BS"  value="-1" />
         <Keyword name="P6MS"  value="0" />
         <Keyword name="$P7N"  value="FITC-A" />
         <Keyword name="$P7R"  value="262144" />
         <Keyword name="$P7B"  value="32" />
         <Keyword name="$P7E"  value="0,0" />
         <Keyword name="$P7V"  value="270" />
         <Keyword name="$P7G"  value="1.0" />
         <Keyword name="P7DISPLAY"  value="LOG" />
         <Keyword name="P7BS"  value="56" />
         <Keyword name="P7MS"  value="0" />
         <Keyword name="$P8N"  value="FITC-H" />
         <Keyword name="$P8R"  value="262144" />
         <Keyword name="$P8B"  value="32" />
         <Keyword name="$P8E"  value="0,0" />
         <Keyword name="$P8V"  value="270" />
         <Keyword name="$P8G"  value="1.0" />
         <Keyword name="P8DISPLAY"  value="LOG" />
         <Keyword name="P8BS"  value="0" />
         <Keyword name="P8MS"  value="0" />
         <Keyword name="$P9N"  value="FITC-W" />
         <Keyword name="$P9R"  value="262144" />
         <Keyword name="$P9B"  value="32" />
         <Keyword name="$P9E"  value="0,0" />
         <Keyword name="$P9V"  value="270" />
         <Keyword name="$P9G"  value="1.0" />
         <Keyword name="P9BS"  value="-1" />
         <Keyword name="P9MS"  value="0" />
         <Keyword name="$P10N"  value="PE-Texas Red-A" />
         <Keyword name="$P10R"  value="262144" />
         <Keyword name="$P10B"  value="32" />
         <Keyword name="$P10E"  value="0,0" />
         <Keyword name="$P10V"  value="340" />
         <Keyword name="$P10G"  value="1.0" />
         <Keyword name="P10DISPLAY"  value="LOG" />
         <Keyword name="P10BS"  value="62" />
         <Keyword name="P10MS"  value="0" />
         <Keyword name="$P11N"  value="PE-Texas Red-H" />
         <Keyword name="$P11R"  value="262144" />
         <Keyword name="$P11B"  value="32" />
         <Keyword name="$P11E"  value="0,0" />
         <Keyword name="$P11V"  value="340" />
         <Keyword name="$P11G"  value="1.0" />
         <Keyword name="P11DISPLAY"  value="LOG" />
         <Keyword name="P11BS"  value="0" />
         <Keyword name="P11MS"  value="0" />
         <Keyword name="$P12N"  value="PE-Texas Red-W" />
         <Keyword name="$P12R"  value="262144" />
         <Keyword name="$P12B"  value="32" />
         <Keyword name="$P12E"  value="0,0" />
         <Keyword name="$P12V"  value="340" />
         <Keyword name="$P12G"  value="1.0" />
         <Keyword name="P12BS"  value="-1" />
         <Keyword name="P12MS"  value="0" />
         <Keyword name="$P13N"  value="Time" />
         <Keyword name="$P13R"  value="262144" />
         <Keyword name="$P13B"  value="32" />
         <Keyword name="$P13E"  value="0,0" />
         <Keyword name="$P13G"  value="0.01" />
         <Keyword name="P13BS"  value="0" />
         <Keyword name="P13MS"  value="0" />
         <Keyword name="CST SETUP STATUS"  value="SUCCESS" />
         <Keyword name="CST BEADS LOT ID"  value="40128" />
         <Keyword name="CYTOMETER CONFIG NAME"  value="Lijiaxin" />
         <Keyword name="CYTOMETER CONFIG CREATE DATE"  value="2023-12-12T15:27:22+08:00" />
         <Keyword name="CST SETUP DATE"  value="2024-10-30T16:41:40+08:00" />
         <Keyword name="CST BASELINE DATE"  value="2024-10-30T16:34:20+08:00" />
         <Keyword name="CST BEADS EXPIRED"  value="False" />
         <Keyword name="CST PERFORMANCE EXPIRED"  value="2024-10-31T16:41:40+08:00" />
         <Keyword name="CST REGULATORY STATUS"  value="RUO Performance Check" />
         <Keyword name="$P1S"  value="" />
         <Keyword name="$P2S"  value="" />
         <Keyword name="$P3S"  value="" />
         <Keyword name="$P4S"  value="" />
         <Keyword name="$P5S"  value="" />
         <Keyword name="$P6S"  value="" />
         <Keyword name="$P7S"  value="" />
         <Keyword name="$P8S"  value="" />
         <Keyword name="$P9S"  value="" />
         <Keyword name="$P10S"  value="" />
         <Keyword name="$P11S"  value="" />
         <Keyword name="$P12S"  value="" />
         <Keyword name="$P13S"  value="" />
       </Keywords>
       <SampleNode name="0304-ZYL-16.fcs"  annotation=""  owningGroup=""  expanded="1"  sortPriority="10"  count="15135"  sampleID="10" >
         <Graph smoothing="0"  backColor="#ffffff"  foreColor="#000000"  type="Pseudocolor"  fast="1" >
           <Axis dimension="x"  name="FSC-A"  label=""  auto="auto" />
           <Axis dimension="y"  name="SSC-A"  label=""  auto="auto" />
           <GraphSettings level="5%"  smoothingHighResolution="1"  contourHighResolution="1"  histogramSmoothingCount="0"  graphResolution="256"  showOutliers="0"  drawLargeDots="0"  dotsToDraw="8000"  tint="le.chartfill.tinted.40"  lineWeight="le.lineweight.normal"  lineStyle="le.linestyle.solid" />
           <GraphEnvironment showGrid="0"  showAxes="tnlTNL"  showGates="1"  showFreqOnPlots="1"  showGateNameOnPlots="1"  showMedians="0"  showUncomped="0"  addEventParam="0"  lastYAxisName="" >
             <TextTraits font="SansSerif"  size="11"  name="Labels"  style="plain"  color="#000000"  background="#00ffffff"  just="left" />
             <TextTraits font="SansSerif"  size="11"  name="LayoutGates"  style="plain"  color="#000000"  background="#00ffffff"  just="left" />
             <TextTraits font="SansSerif"  size="9"  name="Numbers"  style="plain"  color="#000000"  background="#00ffffff"  just="left" />
             <TextTraits font="SansSerif"  size="9"  name="Legend"  style="plain"  color="#000000"  background="#00ffffff"  just="left" />
             <WindowPosition x="0"  y="0"  width="0"  height="0"  displayed="0"  panelState="" />
           </GraphEnvironment>
         </Graph>
         <Subpopulations>
           <Population name="Cells"  annotation=""  owningGroup="All Samples"  expanded="1"  sortPriority="10"  count="14321" >
             <Graph smoothing="0"  backColor="#ffffff"  foreColor="#000000"  heatMapStatParameter="FITC-A"  type="Pseudocolor"  fast="1" >
               <Axis dimension="x"  name="FSC-A"  label=""  auto="auto" />
               <Axis dimension="y"  name="SSC-A"  label=""  auto="auto" />
               <GraphSettings level="5%"  smoothingHighResolution="1"  contourHighResolution="1"  histogramSmoothingCount="0"  graphResolution="256"  showOutliers="0"  drawLargeDots="0"  dotsToDraw="8000"  tint="le.chartfill.tinted.40"  lineWeight="le.lineweight.normal"  lineStyle="le.linestyle.solid" />
               <GraphEnvironment showGrid="0"  showAxes="tnlTNL"  showGates="1"  showFreqOnPlots="1"  showGateNameOnPlots="1"  showMedians="0"  showUncomped="0"  addEventParam="0"  lastYAxisName="" >
                 <TextTraits font="SansSerif"  size="11"  name="Labels"  style="plain"  color="#000000"  background="#00ffffff"  just="left" />
                 <TextTraits font="SansSerif"  size="11"  name="LayoutGates"  style="plain"  color="#000000"  background="#00ffffff"  just="left" />
                 <TextTraits font="SansSerif"  size="9"  name="Numbers"  style="plain"  color="#000000"  background="#00ffffff"  just="left" />
                 <TextTraits font="SansSerif"  size="9"  name="Legend"  style="plain"  color="#000000"  background="#00ffffff"  just="left" />
                 <WindowPosition x="950"  y="126"  width="390"  height="582"  displayed="1"  panelState="---" />
               </GraphEnvironment>
             </Graph>
             <Gate gating:id="ID1034349072" >
               <gating:PolygonGate eventsInside="1"  annoOffsetX="0"  annoOffsetY="0"  tint="#000000"  isTinted="0"  lineWeight="Normal"  userDefined="1"  quadId="-1"  gateResolution="256" >
                 <gating:dimension>
                   <data-type:fcs-dimension data-type:name="FSC-A" />
                 </gating:dimension>
                 <gating:dimension>
                   <data-type:fcs-dimension data-type:name="SSC-A" />
                 </gating:dimension>
                 <gating:vertex>
                   <gating:coordinate data-type:value="5164.099336435" />
                   <gating:coordinate data-type:value="6795.8192125904" />
                 </gating:vertex>
                 <gating:vertex>
                   <gating:coordinate data-type:value="4303.4161136958" />
                   <gating:coordinate data-type:value="24569.5002301345" />
                 </gating:vertex>
                 <gating:vertex>
                   <gating:coordinate data-type:value="22808.1054025877" />
                   <gating:coordinate data-type:value="37115.6280072244" />
                 </gating:vertex>
                 <gating:vertex>
                   <gating:coordinate data-type:value="58526.4591462629" />
                   <gating:coordinate data-type:value="46525.2238400418" />
                 </gating:vertex>
                 <gating:vertex>
                   <gating:coordinate data-type:value="65411.9249281762" />
                   <gating:coordinate data-type:value="37638.3833312698" />
                 </gating:vertex>
                 <gating:vertex>
                   <gating:coordinate data-type:value="53792.7014211975" />
                   <gating:coordinate data-type:value="19864.7023137257" />
                 </gating:vertex>
                 <gating:vertex>
                   <gating:coordinate data-type:value="26250.8382935444" />
                   <gating:coordinate data-type:value="5227.5532404541" />
                 </gating:vertex>
               </gating:PolygonGate>
             </Gate>
             <Subpopulations>
               <Population name="Single Cells"  annotation=""  owningGroup="All Samples"  expanded="1"  sortPriority="10"  count="11907" >
                 <Graph smoothing="0"  backColor="#ffffff"  foreColor="#000000"  heatMapStatParameter="FITC-A"  type="Pseudocolor"  fast="1" >
                   <Axis dimension="x"  name="FSC-A"  label=""  auto="auto" />
                   <Axis dimension="y"  name="FSC-H"  label=""  auto="auto" />
                   <GraphSettings level="5%"  smoothingHighResolution="1"  contourHighResolution="1"  histogramSmoothingCount="0"  graphResolution="256"  showOutliers="0"  drawLargeDots="0"  dotsToDraw="8000"  tint="le.chartfill.tinted.40"  lineWeight="le.lineweight.normal"  lineStyle="le.linestyle.solid" />
                   <GraphEnvironment showGrid="0"  showAxes="tnlTNL"  showGates="1"  showFreqOnPlots="1"  showGateNameOnPlots="1"  showMedians="0"  showUncomped="0"  addEventParam="0"  lastYAxisName="" >
                     <TextTraits font="SansSerif"  size="11"  name="Labels"  style="plain"  color="#000000"  background="#00ffffff"  just="left" />
                     <TextTraits font="SansSerif"  size="11"  name="LayoutGates"  style="plain"  color="#000000"  background="#00ffffff"  just="left" />
                     <TextTraits font="SansSerif"  size="9"  name="Numbers"  style="plain"  color="#000000"  background="#00ffffff"  just="left" />
                     <TextTraits font="SansSerif"  size="9"  name="Legend"  style="plain"  color="#000000"  background="#00ffffff"  just="left" />
                     <WindowPosition x="1020"  y="127"  width="390"  height="582"  displayed="1"  panelState="---" />
                   </GraphEnvironment>
                 </Graph>
                 <Gate gating:id="ID1155938197"  gating:parent_id="ID1034349072" >
                   <gating:PolygonGate eventsInside="1"  annoOffsetX="0"  annoOffsetY="0"  tint="#000000"  isTinted="0"  lineWeight="Normal"  userDefined="1"  quadId="-1"  gateResolution="256" >
                     <gating:dimension>
                       <data-type:fcs-dimension data-type:name="FSC-A" />
                     </gating:dimension>
                     <gating:dimension>
                       <data-type:fcs-dimension data-type:name="FSC-H" />
                     </gating:dimension>
                     <gating:vertex>
                       <gating:coordinate data-type:value="7195.5736183374" />
                       <gating:coordinate data-type:value="6875.7591873363" />
                     </gating:vertex>
                     <gating:vertex>
                       <gating:coordinate data-type:value="54576.9908707258" />
                       <gating:coordinate data-type:value="44379.2351069096" />
                     </gating:vertex>
                     <gating:vertex>
                       <gating:coordinate data-type:value="60217.8607651765" />
                       <gating:coordinate data-type:value="32087.415818446" />
                     </gating:vertex>
                     <gating:vertex>
                       <gating:coordinate data-type:value="6783.2211925054" />
                       <gating:coordinate data-type:value="4838.8092053097" />
                     </gating:vertex>
                   </gating:PolygonGate>
                 </Gate>
                 <Subpopulations>
                   <Population name="Single Cells"  annotation=""  owningGroup="All Samples"  expanded="1"  sortPriority="10"  count="11399" >
                     <Graph smoothing="0"  backColor="#ffffff"  foreColor="#000000"  heatMapStatParameter="FITC-A"  type="Pseudocolor"  fast="1" >
                       <Axis dimension="x"  name="FITC-A"  label=""  auto="auto" />
                       <Axis dimension="y"  name="SSC-A"  label=""  auto="auto" />
                       <GraphSettings level="5%"  smoothingHighResolution="1"  contourHighResolution="1"  histogramSmoothingCount="0"  graphResolution="256"  showOutliers="0"  drawLargeDots="0"  dotsToDraw="8000"  tint="le.chartfill.tinted.40"  lineWeight="le.lineweight.normal"  lineStyle="le.linestyle.solid" />
                       <GraphEnvironment showGrid="0"  showAxes="tnlTNL"  showGates="1"  showFreqOnPlots="1"  showGateNameOnPlots="1"  showMedians="0"  showUncomped="0"  addEventParam="0"  lastYAxisName="" >
                         <TextTraits font="SansSerif"  size="11"  name="Labels"  style="plain"  color="#000000"  background="#00ffffff"  just="left" />
                         <TextTraits font="SansSerif"  size="11"  name="LayoutGates"  style="plain"  color="#000000"  background="#00ffffff"  just="left" />
                         <TextTraits font="SansSerif"  size="9"  name="Numbers"  style="plain"  color="#000000"  background="#00ffffff"  just="left" />
                         <TextTraits font="SansSerif"  size="9"  name="Legend"  style="plain"  color="#000000"  background="#00ffffff"  just="left" />
                         <WindowPosition x="565"  y="380"  width="390"  height="582"  displayed="0"  panelState="---" />
                       </GraphEnvironment>
                     </Graph>
                     <Gate gating:id="ID2137409092"  gating:parent_id="ID1155938197" >
                       <gating:PolygonGate eventsInside="1"  annoOffsetX="-32"  annoOffsetY="-18"  tint="#000000"  isTinted="0"  lineWeight="Normal"  userDefined="1"  quadId="-1"  gateResolution="256" >
                         <gating:dimension>
                           <data-type:fcs-dimension data-type:name="SSC-H" />
                         </gating:dimension>
                         <gating:dimension>
                           <data-type:fcs-dimension data-type:name="SSC-A" />
                         </gating:dimension>
                         <gating:vertex>
                           <gating:coordinate data-type:value="4694.6073908862" />
                           <gating:coordinate data-type:value="6212.7589697981" />
                         </gating:vertex>
                         <gating:vertex>
                           <gating:coordinate data-type:value="24204.8024732051" />
                           <gating:coordinate data-type:value="43510.7373314072" />
                         </gating:vertex>
                         <gating:vertex>
                           <gating:coordinate data-type:value="30595.6024542212" />
                           <gating:coordinate data-type:value="37203.4177367271" />
                         </gating:vertex>
                         <gating:vertex>
                           <gating:coordinate data-type:value="4805.9032636687" />
                           <gating:coordinate data-type:value="5432.3423293793" />
                         </gating:vertex>
                       </gating:PolygonGate>
                     </Gate>
                     <Subpopulations>
                       <Population name="FITC-A, SSC-A subset"  annotation=""  owningGroup="All Samples"  expanded="1"  sortPriority="10"  count="1051" >
                         <Graph smoothing="0"  backColor="#ffffff"  foreColor="#000000"  heatMapStatParameter="FITC-A"  type="Pseudocolor"  fast="1" >
                           <Axis dimension="x"  name="FITC-A"  label=""  auto="auto" />
                           <Axis dimension="y"  name="SSC-A"  label=""  auto="auto" />
                           <GraphSettings level="5%"  smoothingHighResolution="1"  contourHighResolution="1"  histogramSmoothingCount="0"  graphResolution="256"  showOutliers="0"  drawLargeDots="0"  dotsToDraw="8000"  tint="le.chartfill.tinted.40"  lineWeight="le.lineweight.normal"  lineStyle="le.linestyle.solid" />
                           <GraphEnvironment showGrid="0"  showAxes="tnlTNL"  showGates="1"  showFreqOnPlots="1"  showGateNameOnPlots="1"  showMedians="0"  showUncomped="0"  addEventParam="0"  lastYAxisName="" >
                             <TextTraits font="SansSerif"  size="11"  name="Labels"  style="plain"  color="#000000"  background="#00ffffff"  just="left" />
                             <TextTraits font="SansSerif"  size="11"  name="LayoutGates"  style="plain"  color="#000000"  background="#00ffffff"  just="left" />
                             <TextTraits font="SansSerif"  size="9"  name="Numbers"  style="plain"  color="#000000"  background="#00ffffff"  just="left" />
                             <TextTraits font="SansSerif"  size="9"  name="Legend"  style="plain"  color="#000000"  background="#00ffffff"  just="left" />
                             <WindowPosition x="825"  y="281"  width="390"  height="582"  displayed="1"  panelState="---" />
                           </GraphEnvironment>
                         </Graph>
                         <Gate gating:id="ID1242175117"  gating:parent_id="ID2137409092" >
                           <gating:RectangleGate eventsInside="1"  annoOffsetX="0"  annoOffsetY="80"  tint="#000000"  isTinted="0"  lineWeight="Normal"  userDefined="1"  percentX="0"  percentY="0" >
                             <gating:dimension gating:min="100.80771080175539"  gating:max="28995.259140603324" >
                               <data-type:fcs-dimension data-type:name="FITC-A" />
                             </gating:dimension>
                             <gating:dimension gating:min="2191.5870276359933"  gating:max="61101.44782584753" >
                               <data-type:fcs-dimension data-type:name="SSC-A" />
                             </gating:dimension>
                           </gating:RectangleGate>
                         </Gate>
                       </Population>
                     </Subpopulations>
                   </Population>
                 </Subpopulations>
               </Population>
             </Subpopulations>
           </Population>
         </Subpopulations>
       </SampleNode>
     </Sample>
     <Sample>
       <DataSet uri="file:/C:/Users/wyx/Desktop/0304/0304/0304-ZYL/0304-ZYL-36.fcs"  sampleID="32" />
       <Transformations>
         <transforms:log transforms:offset="1000"  transforms:decades="2.0103902988" >
           <data-type:parameter data-type:name="FSC-A" />
         </transforms:log>
         <transforms:log transforms:offset="1000"  transforms:decades="2.4218277001" >
           <data-type:parameter data-type:name="FSC-H" />
         </transforms:log>
         <transforms:linear transforms:minRange="0"  transforms:maxRange="262144"  gain="1" >
           <data-type:parameter data-type:name="FSC-W" />
         </transforms:linear>
         <transforms:log transforms:offset="1"  transforms:decades="5.0466780681" >
           <data-type:parameter data-type:name="SSC-A" />
         </transforms:log>
         <transforms:log transforms:offset="1000"  transforms:decades="2.4218277" >
           <data-type:parameter data-type:name="SSC-H" />
         </transforms:log>
         <transforms:linear transforms:minRange="0"  transforms:maxRange="262144"  gain="1" >
           <data-type:parameter data-type:name="SSC-W" />
         </transforms:linear>
         <transforms:log transforms:offset="1"  transforms:decades="5.4185399219" >
           <data-type:parameter data-type:name="FITC-A" />
         </transforms:log>
         <transforms:biex transforms:length="256"  transforms:maxRange="262144"  transforms:neg="0"  transforms:width="-100"  transforms:pos="4.418539922" >
           <data-type:parameter data-type:name="FITC-H" />
         </transforms:biex>
         <transforms:biex transforms:length="256"  transforms:maxRange="262144"  transforms:neg="0"  transforms:width="-100"  transforms:pos="4.418539922" >
           <data-type:parameter data-type:name="FITC-W" />
         </transforms:biex>
         <transforms:biex transforms:length="256"  transforms:maxRange="262144"  transforms:neg="0"  transforms:width="-100"  transforms:pos="4.418539922" >
           <data-type:parameter data-type:name="PE-Texas Red-A" />
         </transforms:biex>
         <transforms:biex transforms:length="256"  transforms:maxRange="262144"  transforms:neg="0"  transforms:width="-100"  transforms:pos="4.418539922" >
           <data-type:parameter data-type:name="PE-Texas Red-H" />
         </transforms:biex>
         <transforms:biex transforms:length="256"  transforms:maxRange="262144"  transforms:neg="0"  transforms:width="-100"  transforms:pos="4.418539922" >
           <data-type:parameter data-type:name="PE-Texas Red-W" />
         </transforms:biex>
         <transforms:linear transforms:minRange="0.2404489957"  transforms:maxRange="37"  gain="0.0104090474" >
           <data-type:parameter data-type:name="Time" />
         </transforms:linear>
       </Transformations>
       <Keywords>
         <Keyword name="FJ_FCS_VERSION"  value="3" />
         <Keyword name="$BEGINANALYSIS"  value="0" />
         <Keyword name="$ENDANALYSIS"  value="0" />
         <Keyword name="$BEGINSTEXT"  value="0" />
         <Keyword name="$ENDSTEXT"  value="0" />
         <Keyword name="$BEGINDATA"  value="2655" />
         <Keyword name="$ENDDATA"  value="0000000000000791442" />
         <Keyword name="$FIL"  value="0304-ZYL-36.fcs" />
         <Keyword name="$SYS"  value="Windows NT (unknown) 6.2" />
         <Keyword name="$TOT"  value="0000000000000015169" />
         <Keyword name="$PAR"  value="13" />
         <Keyword name="$MODE"  value="L" />
         <Keyword name="$BYTEORD"  value="4,3,2,1" />
         <Keyword name="$DATATYPE"  value="F" />
         <Keyword name="$NEXTDATA"  value="0" />
         <Keyword name="CREATOR"  value="BD FACSDiva Software Version 9.0" />
         <Keyword name="TUBE NAME"  value="36" />
         <Keyword name="$SRC"  value="0304-ZYL" />
         <Keyword name="EXPERIMENT NAME"  value="D1" />
         <Keyword name="GUID"  value="e340d09a-ca1e-40a2-af3c-3f4dc133fc95" />
         <Keyword name="$DATE"  value="04-MAR-2026" />
         <Keyword name="$BTIM"  value="16:33:57" />
         <Keyword name="$ETIM"  value="16:34:34" />
         <Keyword name="$CYT"  value="LSRFortessa" />
         <Keyword name="SETTINGS"  value="Cytometer" />
         <Keyword name="CYTNUM"  value="R647800L6120" />
         <Keyword name="WINDOW EXTENSION"  value="10.00" />
         <Keyword name="EXPORT USER NAME"  value="Administrator" />
         <Keyword name="EXPORT TIME"  value="04-MAR-2026-16:39:05" />
         <Keyword name="$OP"  value="Administrator" />
         <Keyword name="FSC ASF"  value="0.64" />
         <Keyword name="AUTOBS"  value="TRUE" />
         <Keyword name="$INST"  value=" " />
         <Keyword name="LASER1NAME"  value="Blue" />
         <Keyword name="LASER1DELAY"  value="0.00" />
         <Keyword name="LASER1ASF"  value="0.73" />
         <Keyword name="LASER2NAME"  value="Red" />
         <Keyword name="LASER2DELAY"  value="37.56" />
         <Keyword name="LASER2ASF"  value="0.59" />
         <Keyword name="LASER3NAME"  value="Violet" />
         <Keyword name="LASER3DELAY"  value="-39.08" />
         <Keyword name="LASER3ASF"  value="0.90" />
         <Keyword name="LASER4NAME"  value="YellGrn" />
         <Keyword name="LASER4DELAY"  value="75.36" />
         <Keyword name="LASER4ASF"  value="0.79" />
         <Keyword name="LASER5NAME"  value="UV" />
         <Keyword name="LASER5DELAY"  value="-76.43" />
         <Keyword name="LASER5ASF"  value="0.92" />
         <Keyword name="$TIMESTEP"  value="0.01" />
         <Keyword name="SPILL"  value="2,FITC-A,PE-Texas Red-A,1,0,0,1" />
         <Keyword name="APPLY COMPENSATION"  value="TRUE" />
         <Keyword name="THRESHOLD"  value="FSC,5000" />
         <Keyword name="$P1N"  value="FSC-A" />
         <Keyword name="$P1R"  value="262144" />
         <Keyword name="$P1B"  value="32" />
         <Keyword name="$P1E"  value="0,0" />
         <Keyword name="$P1V"  value="50" />
         <Keyword name="$P1G"  value="1.0" />
         <Keyword name="P1DISPLAY"  value="LIN" />
         <Keyword name="P1BS"  value="0" />
         <Keyword name="P1MS"  value="0" />
         <Keyword name="$P2N"  value="FSC-H" />
         <Keyword name="$P2R"  value="262144" />
         <Keyword name="$P2B"  value="32" />
         <Keyword name="$P2E"  value="0,0" />
         <Keyword name="$P2V"  value="50" />
         <Keyword name="$P2G"  value="1.0" />
         <Keyword name="P2DISPLAY"  value="LIN" />
         <Keyword name="P2BS"  value="0" />
         <Keyword name="P2MS"  value="0" />
         <Keyword name="$P3N"  value="FSC-W" />
         <Keyword name="$P3R"  value="262144" />
         <Keyword name="$P3B"  value="32" />
         <Keyword name="$P3E"  value="0,0" />
         <Keyword name="$P3V"  value="50" />
         <Keyword name="$P3G"  value="1.0" />
         <Keyword name="P3BS"  value="-1" />
         <Keyword name="P3MS"  value="0" />
         <Keyword name="$P4N"  value="SSC-A" />
         <Keyword name="$P4R"  value="262144" />
         <Keyword name="$P4B"  value="32" />
         <Keyword name="$P4E"  value="0,0" />
         <Keyword name="$P4V"  value="190" />
         <Keyword name="$P4G"  value="1.0" />
         <Keyword name="P4DISPLAY"  value="LIN" />
         <Keyword name="P4BS"  value="0" />
         <Keyword name="P4MS"  value="0" />
         <Keyword name="$P5N"  value="SSC-H" />
         <Keyword name="$P5R"  value="262144" />
         <Keyword name="$P5B"  value="32" />
         <Keyword name="$P5E"  value="0,0" />
         <Keyword name="$P5V"  value="190" />
         <Keyword name="$P5G"  value="1.0" />
         <Keyword name="P5DISPLAY"  value="LIN" />
         <Keyword name="P5BS"  value="0" />
         <Keyword name="P5MS"  value="0" />
         <Keyword name="$P6N"  value="SSC-W" />
         <Keyword name="$P6R"  value="262144" />
         <Keyword name="$P6B"  value="32" />
         <Keyword name="$P6E"  value="0,0" />
         <Keyword name="$P6V"  value="190" />
         <Keyword name="$P6G"  value="1.0" />
         <Keyword name="P6BS"  value="-1" />
         <Keyword name="P6MS"  value="0" />
         <Keyword name="$P7N"  value="FITC-A" />
         <Keyword name="$P7R"  value="262144" />
         <Keyword name="$P7B"  value="32" />
         <Keyword name="$P7E"  value="0,0" />
         <Keyword name="$P7V"  value="270" />
         <Keyword name="$P7G"  value="1.0" />
         <Keyword name="P7DISPLAY"  value="LOG" />
         <Keyword name="P7BS"  value="31" />
         <Keyword name="P7MS"  value="0" />
         <Keyword name="$P8N"  value="FITC-H" />
         <Keyword name="$P8R"  value="262144" />
         <Keyword name="$P8B"  value="32" />
         <Keyword name="$P8E"  value="0,0" />
         <Keyword name="$P8V"  value="270" />
         <Keyword name="$P8G"  value="1.0" />
         <Keyword name="P8DISPLAY"  value="LOG" />
         <Keyword name="P8BS"  value="0" />
         <Keyword name="P8MS"  value="0" />
         <Keyword name="$P9N"  value="FITC-W" />
         <Keyword name="$P9R"  value="262144" />
         <Keyword name="$P9B"  value="32" />
         <Keyword name="$P9E"  value="0,0" />
         <Keyword name="$P9V"  value="270" />
         <Keyword name="$P9G"  value="1.0" />
         <Keyword name="P9BS"  value="-1" />
         <Keyword name="P9MS"  value="0" />
         <Keyword name="$P10N"  value="PE-Texas Red-A" />
         <Keyword name="$P10R"  value="262144" />
         <Keyword name="$P10B"  value="32" />
         <Keyword name="$P10E"  value="0,0" />
         <Keyword name="$P10V"  value="340" />
         <Keyword name="$P10G"  value="1.0" />
         <Keyword name="P10DISPLAY"  value="LOG" />
         <Keyword name="P10BS"  value="39" />
         <Keyword name="P10MS"  value="0" />
         <Keyword name="$P11N"  value="PE-Texas Red-H" />
         <Keyword name="$P11R"  value="262144" />
         <Keyword name="$P11B"  value="32" />
         <Keyword name="$P11E"  value="0,0" />
         <Keyword name="$P11V"  value="340" />
         <Keyword name="$P11G"  value="1.0" />
         <Keyword name="P11DISPLAY"  value="LOG" />
         <Keyword name="P11BS"  value="0" />
         <Keyword name="P11MS"  value="0" />
         <Keyword name="$P12N"  value="PE-Texas Red-W" />
         <Keyword name="$P12R"  value="262144" />
         <Keyword name="$P12B"  value="32" />
         <Keyword name="$P12E"  value="0,0" />
         <Keyword name="$P12V"  value="340" />
         <Keyword name="$P12G"  value="1.0" />
         <Keyword name="P12BS"  value="-1" />
         <Keyword name="P12MS"  value="0" />
         <Keyword name="$P13N"  value="Time" />
         <Keyword name="$P13R"  value="262144" />
         <Keyword name="$P13B"  value="32" />
         <Keyword name="$P13E"  value="0,0" />
         <Keyword name="$P13G"  value="0.01" />
         <Keyword name="P13BS"  value="0" />
         <Keyword name="P13MS"  value="0" />
         <Keyword name="CST SETUP STATUS"  value="SUCCESS" />
         <Keyword name="CST BEADS LOT ID"  value="40128" />
         <Keyword name="CYTOMETER CONFIG NAME"  value="Lijiaxin" />
         <Keyword name="CYTOMETER CONFIG CREATE DATE"  value="2023-12-12T15:27:22+08:00" />
         <Keyword name="CST SETUP DATE"  value="2024-10-30T16:41:40+08:00" />
         <Keyword name="CST BASELINE DATE"  value="2024-10-30T16:34:20+08:00" />
         <Keyword name="CST BEADS EXPIRED"  value="False" />
         <Keyword name="CST PERFORMANCE EXPIRED"  value="2024-10-31T16:41:40+08:00" />
         <Keyword name="CST REGULATORY STATUS"  value="RUO Performance Check" />
         <Keyword name="$P1S"  value="" />
         <Keyword name="$P2S"  value="" />
         <Keyword name="$P3S"  value="" />
         <Keyword name="$P4S"  value="" />
         <Keyword name="$P5S"  value="" />
         <Keyword name="$P6S"  value="" />
         <Keyword name="$P7S"  value="" />
         <Keyword name="$P8S"  value="" />
         <Keyword name="$P9S"  value="" />
         <Keyword name="$P10S"  value="" />
         <Keyword name="$P11S"  value="" />
         <Keyword name="$P12S"  value="" />
         <Keyword name="$P13S"  value="" />
       </Keywords>
       <SampleNode name="0304-ZYL-36.fcs"  annotation=""  owningGroup=""  expanded="1"  sortPriority="10"  count="15169"  sampleID="32" >
         <Graph smoothing="0"  backColor="#ffffff"  foreColor="#000000"  type="Pseudocolor"  fast="1" >
           <Axis dimension="x"  name="FSC-A"  label=""  auto="auto" />
           <Axis dimension="y"  name="SSC-A"  label=""  auto="auto" />
           <GraphSettings level="5%"  smoothingHighResolution="1"  contourHighResolution="1"  histogramSmoothingCount="0"  graphResolution="256"  showOutliers="0"  drawLargeDots="0"  dotsToDraw="8000"  tint="le.chartfill.tinted.40"  lineWeight="le.lineweight.normal"  lineStyle="le.linestyle.solid" />
           <GraphEnvironment showGrid="0"  showAxes="tnlTNL"  showGates="1"  showFreqOnPlots="1"  showGateNameOnPlots="1"  showMedians="0"  showUncomped="0"  addEventParam="0"  lastYAxisName="" >
             <TextTraits font="SansSerif"  size="11"  name="Labels"  style="plain"  color="#000000"  background="#00ffffff"  just="left" />
             <TextTraits font="SansSerif"  size="11"  name="LayoutGates"  style="plain"  color="#000000"  background="#00ffffff"  just="left" />
             <TextTraits font="SansSerif"  size="9"  name="Numbers"  style="plain"  color="#000000"  background="#00ffffff"  just="left" />
             <TextTraits font="SansSerif"  size="9"  name="Legend"  style="plain"  color="#000000"  background="#00ffffff"  just="left" />
             <WindowPosition x="0"  y="0"  width="0"  height="0"  displayed="0"  panelState="" />
           </GraphEnvironment>
         </Graph>
         <Subpopulations>
           <Population name="Cells"  annotation=""  owningGroup="All Samples"  expanded="1"  sortPriority="10"  count="14477" >
             <Graph smoothing="0"  backColor="#ffffff"  foreColor="#000000"  heatMapStatParameter="FITC-A"  type="Pseudocolor"  fast="1" >
               <Axis dimension="x"  name="FSC-A"  label=""  auto="auto" />
               <Axis dimension="y"  name="SSC-A"  label=""  auto="auto" />
               <GraphSettings level="5%"  smoothingHighResolution="1"  contourHighResolution="1"  histogramSmoothingCount="0"  graphResolution="256"  showOutliers="0"  drawLargeDots="0"  dotsToDraw="8000"  tint="le.chartfill.tinted.40"  lineWeight="le.lineweight.normal"  lineStyle="le.linestyle.solid" />
               <GraphEnvironment showGrid="0"  showAxes="tnlTNL"  showGates="1"  showFreqOnPlots="1"  showGateNameOnPlots="1"  showMedians="0"  showUncomped="0"  addEventParam="0"  lastYAxisName="" >
                 <TextTraits font="SansSerif"  size="11"  name="Labels"  style="plain"  color="#000000"  background="#00ffffff"  just="left" />
                 <TextTraits font="SansSerif"  size="11"  name="LayoutGates"  style="plain"  color="#000000"  background="#00ffffff"  just="left" />
                 <TextTraits font="SansSerif"  size="9"  name="Numbers"  style="plain"  color="#000000"  background="#00ffffff"  just="left" />
                 <TextTraits font="SansSerif"  size="9"  name="Legend"  style="plain"  color="#000000"  background="#00ffffff"  just="left" />
                 <WindowPosition x="950"  y="126"  width="390"  height="582"  displayed="1"  panelState="---" />
               </GraphEnvironment>
             </Graph>
             <Gate gating:id="ID510101493" >
               <gating:PolygonGate eventsInside="1"  annoOffsetX="0"  annoOffsetY="0"  tint="#000000"  isTinted="0"  lineWeight="Normal"  userDefined="1"  quadId="-1"  gateResolution="256" >
                 <gating:dimension>
                   <data-type:fcs-dimension data-type:name="FSC-A" />
                 </gating:dimension>
                 <gating:dimension>
                   <data-type:fcs-dimension data-type:name="SSC-A" />
                 </gating:dimension>
                 <gating:vertex>
                   <gating:coordinate data-type:value="5164.099336435" />
                   <gating:coordinate data-type:value="6795.8192125904" />
                 </gating:vertex>
                 <gating:vertex>
                   <gating:coordinate data-type:value="4303.4161136958" />
                   <gating:coordinate data-type:value="24569.5002301345" />
                 </gating:vertex>
                 <gating:vertex>
                   <gating:coordinate data-type:value="22808.1054025877" />
                   <gating:coordinate data-type:value="37115.6280072244" />
                 </gating:vertex>
                 <gating:vertex>
                   <gating:coordinate data-type:value="58526.4591462629" />
                   <gating:coordinate data-type:value="46525.2238400418" />
                 </gating:vertex>
                 <gating:vertex>
                   <gating:coordinate data-type:value="65411.9249281762" />
                   <gating:coordinate data-type:value="37638.3833312698" />
                 </gating:vertex>
                 <gating:vertex>
                   <gating:coordinate data-type:value="53792.7014211975" />
                   <gating:coordinate data-type:value="19864.7023137257" />
                 </gating:vertex>
                 <gating:vertex>
                   <gating:coordinate data-type:value="26250.8382935444" />
                   <gating:coordinate data-type:value="5227.5532404541" />
                 </gating:vertex>
               </gating:PolygonGate>
             </Gate>
             <Subpopulations>
               <Population name="Single Cells"  annotation=""  owningGroup="All Samples"  expanded="1"  sortPriority="10"  count="7892" >
                 <Graph smoothing="0"  backColor="#ffffff"  foreColor="#000000"  heatMapStatParameter="FITC-A"  type="Pseudocolor"  fast="1" >
                   <Axis dimension="x"  name="FSC-A"  label=""  auto="auto" />
                   <Axis dimension="y"  name="FSC-H"  label=""  auto="auto" />
                   <GraphSettings level="5%"  smoothingHighResolution="1"  contourHighResolution="1"  histogramSmoothingCount="0"  graphResolution="256"  showOutliers="0"  drawLargeDots="0"  dotsToDraw="8000"  tint="le.chartfill.tinted.40"  lineWeight="le.lineweight.normal"  lineStyle="le.linestyle.solid" />
                   <GraphEnvironment showGrid="0"  showAxes="tnlTNL"  showGates="1"  showFreqOnPlots="1"  showGateNameOnPlots="1"  showMedians="0"  showUncomped="0"  addEventParam="0"  lastYAxisName="" >
                     <TextTraits font="SansSerif"  size="11"  name="Labels"  style="plain"  color="#000000"  background="#00ffffff"  just="left" />
                     <TextTraits font="SansSerif"  size="11"  name="LayoutGates"  style="plain"  color="#000000"  background="#00ffffff"  just="left" />
                     <TextTraits font="SansSerif"  size="9"  name="Numbers"  style="plain"  color="#000000"  background="#00ffffff"  just="left" />
                     <TextTraits font="SansSerif"  size="9"  name="Legend"  style="plain"  color="#000000"  background="#00ffffff"  just="left" />
                     <WindowPosition x="1020"  y="127"  width="390"  height="582"  displayed="1"  panelState="---" />
                   </GraphEnvironment>
                 </Graph>
                 <Gate gating:id="ID2026630996"  gating:parent_id="ID510101493" >
                   <gating:PolygonGate eventsInside="1"  annoOffsetX="0"  annoOffsetY="0"  tint="#000000"  isTinted="0"  lineWeight="Normal"  userDefined="1"  quadId="-1"  gateResolution="256" >
                     <gating:dimension>
                       <data-type:fcs-dimension data-type:name="FSC-A" />
                     </gating:dimension>
                     <gating:dimension>
                       <data-type:fcs-dimension data-type:name="FSC-H" />
                     </gating:dimension>
                     <gating:vertex>
                       <gating:coordinate data-type:value="7195.5736183374" />
                       <gating:coordinate data-type:value="6875.7591873363" />
                     </gating:vertex>
                     <gating:vertex>
                       <gating:coordinate data-type:value="54576.9908707258" />
                       <gating:coordinate data-type:value="44379.2351069096" />
                     </gating:vertex>
                     <gating:vertex>
                       <gating:coordinate data-type:value="60217.8607651765" />
                       <gating:coordinate data-type:value="32087.415818446" />
                     </gating:vertex>
                     <gating:vertex>
                       <gating:coordinate data-type:value="6783.2211925054" />
                       <gating:coordinate data-type:value="4838.8092053097" />
                     </gating:vertex>
                   </gating:PolygonGate>
                 </Gate>
                 <Subpopulations>
                   <Population name="Single Cells"  annotation=""  owningGroup="All Samples"  expanded="1"  sortPriority="10"  count="7143" >
                     <Graph smoothing="0"  backColor="#ffffff"  foreColor="#000000"  heatMapStatParameter="FITC-A"  type="Pseudocolor"  fast="1" >
                       <Axis dimension="x"  name="FITC-A"  label=""  auto="auto" />
                       <Axis dimension="y"  name="SSC-A"  label=""  auto="auto" />
                       <GraphSettings level="5%"  smoothingHighResolution="1"  contourHighResolution="1"  histogramSmoothingCount="0"  graphResolution="256"  showOutliers="0"  drawLargeDots="0"  dotsToDraw="8000"  tint="le.chartfill.tinted.40"  lineWeight="le.lineweight.normal"  lineStyle="le.linestyle.solid" />
                       <GraphEnvironment showGrid="0"  showAxes="tnlTNL"  showGates="1"  showFreqOnPlots="1"  showGateNameOnPlots="1"  showMedians="0"  showUncomped="0"  addEventParam="0"  lastYAxisName="" >
                         <TextTraits font="SansSerif"  size="11"  name="Labels"  style="plain"  color="#000000"  background="#00ffffff"  just="left" />
                         <TextTraits font="SansSerif"  size="11"  name="LayoutGates"  style="plain"  color="#000000"  background="#00ffffff"  just="left" />
                         <TextTraits font="SansSerif"  size="9"  name="Numbers"  style="plain"  color="#000000"  background="#00ffffff"  just="left" />
                         <TextTraits font="SansSerif"  size="9"  name="Legend"  style="plain"  color="#000000"  background="#00ffffff"  just="left" />
                         <WindowPosition x="565"  y="380"  width="390"  height="582"  displayed="0"  panelState="---" />
                       </GraphEnvironment>
                     </Graph>
                     <Gate gating:id="ID633998690"  gating:parent_id="ID2026630996" >
                       <gating:PolygonGate eventsInside="1"  annoOffsetX="-32"  annoOffsetY="-18"  tint="#000000"  isTinted="0"  lineWeight="Normal"  userDefined="1"  quadId="-1"  gateResolution="256" >
                         <gating:dimension>
                           <data-type:fcs-dimension data-type:name="SSC-H" />
                         </gating:dimension>
                         <gating:dimension>
                           <data-type:fcs-dimension data-type:name="SSC-A" />
                         </gating:dimension>
                         <gating:vertex>
                           <gating:coordinate data-type:value="4694.6073908862" />
                           <gating:coordinate data-type:value="6212.7589697981" />
                         </gating:vertex>
                         <gating:vertex>
                           <gating:coordinate data-type:value="24204.8024732051" />
                           <gating:coordinate data-type:value="43510.7373314072" />
                         </gating:vertex>
                         <gating:vertex>
                           <gating:coordinate data-type:value="30595.6024542212" />
                           <gating:coordinate data-type:value="37203.4177367271" />
                         </gating:vertex>
                         <gating:vertex>
                           <gating:coordinate data-type:value="4805.9032636687" />
                           <gating:coordinate data-type:value="5432.3423293793" />
                         </gating:vertex>
                       </gating:PolygonGate>
                     </Gate>
                     <Subpopulations>
                       <Population name="FITC-A, SSC-A subset"  annotation=""  owningGroup="All Samples"  expanded="1"  sortPriority="10"  count="226" >
                         <Graph smoothing="0"  backColor="#ffffff"  foreColor="#000000"  heatMapStatParameter="FITC-A"  type="Pseudocolor"  fast="1" >
                           <Axis dimension="x"  name="FITC-A"  label=""  auto="auto" />
                           <Axis dimension="y"  name="SSC-A"  label=""  auto="auto" />
                           <GraphSettings level="5%"  smoothingHighResolution="1"  contourHighResolution="1"  histogramSmoothingCount="0"  graphResolution="256"  showOutliers="0"  drawLargeDots="0"  dotsToDraw="8000"  tint="le.chartfill.tinted.40"  lineWeight="le.lineweight.normal"  lineStyle="le.linestyle.solid" />
                           <GraphEnvironment showGrid="0"  showAxes="tnlTNL"  showGates="1"  showFreqOnPlots="1"  showGateNameOnPlots="1"  showMedians="0"  showUncomped="0"  addEventParam="0"  lastYAxisName="" >
                             <TextTraits font="SansSerif"  size="11"  name="Labels"  style="plain"  color="#000000"  background="#00ffffff"  just="left" />
                             <TextTraits font="SansSerif"  size="11"  name="LayoutGates"  style="plain"  color="#000000"  background="#00ffffff"  just="left" />
                             <TextTraits font="SansSerif"  size="9"  name="Numbers"  style="plain"  color="#000000"  background="#00ffffff"  just="left" />
                             <TextTraits font="SansSerif"  size="9"  name="Legend"  style="plain"  color="#000000"  background="#00ffffff"  just="left" />
                             <WindowPosition x="825"  y="281"  width="390"  height="582"  displayed="1"  panelState="---" />
                           </GraphEnvironment>
                         </Graph>
                         <Gate gating:id="ID1699807245"  gating:parent_id="ID633998690" >
                           <gating:RectangleGate eventsInside="1"  annoOffsetX="0"  annoOffsetY="80"  tint="#000000"  isTinted="0"  lineWeight="Normal"  userDefined="1"  percentX="0"  percentY="0" >
                             <gating:dimension gating:min="100.80771080175539"  gating:max="28995.259140603324" >
                               <data-type:fcs-dimension data-type:name="FITC-A" />
                             </gating:dimension>
                             <gating:dimension gating:min="2191.5870276359933"  gating:max="61101.44782584753" >
                               <data-type:fcs-dimension data-type:name="SSC-A" />
                             </gating:dimension>
                           </gating:RectangleGate>
                         </Gate>
                       </Population>
                     </Subpopulations>
                   </Population>
                 </Subpopulations>
               </Population>
             </Subpopulations>
           </Population>
         </Subpopulations>
       </SampleNode>
     </Sample>
     <Sample>
       <DataSet uri="file:/C:/Users/wyx/Desktop/0304/0304/0304-ZYL/0304-ZYL-17.fcs"  sampleID="11" />
       <Transformations>
         <transforms:log transforms:offset="1000"  transforms:decades="2.0103902988" >
           <data-type:parameter data-type:name="FSC-A" />
         </transforms:log>
         <transforms:log transforms:offset="1000"  transforms:decades="2.4218277001" >
           <data-type:parameter data-type:name="FSC-H" />
         </transforms:log>
         <transforms:linear transforms:minRange="0"  transforms:maxRange="262144"  gain="1" >
           <data-type:parameter data-type:name="FSC-W" />
         </transforms:linear>
         <transforms:log transforms:offset="1"  transforms:decades="5.0466780681" >
           <data-type:parameter data-type:name="SSC-A" />
         </transforms:log>
         <transforms:log transforms:offset="1000"  transforms:decades="2.4218277" >
           <data-type:parameter data-type:name="SSC-H" />
         </transforms:log>
         <transforms:linear transforms:minRange="0"  transforms:maxRange="262144"  gain="1" >
           <data-type:parameter data-type:name="SSC-W" />
         </transforms:linear>
         <transforms:log transforms:offset="1"  transforms:decades="5.4185399219" >
           <data-type:parameter data-type:name="FITC-A" />
         </transforms:log>
         <transforms:biex transforms:length="256"  transforms:maxRange="262144"  transforms:neg="0"  transforms:width="-100"  transforms:pos="4.418539922" >
           <data-type:parameter data-type:name="FITC-H" />
         </transforms:biex>
         <transforms:biex transforms:length="256"  transforms:maxRange="262144"  transforms:neg="0"  transforms:width="-100"  transforms:pos="4.418539922" >
           <data-type:parameter data-type:name="FITC-W" />
         </transforms:biex>
         <transforms:biex transforms:length="256"  transforms:maxRange="262144"  transforms:neg="0"  transforms:width="-100"  transforms:pos="4.418539922" >
           <data-type:parameter data-type:name="PE-Texas Red-A" />
         </transforms:biex>
         <transforms:biex transforms:length="256"  transforms:maxRange="262144"  transforms:neg="0"  transforms:width="-100"  transforms:pos="4.418539922" >
           <data-type:parameter data-type:name="PE-Texas Red-H" />
         </transforms:biex>
         <transforms:biex transforms:length="256"  transforms:maxRange="262144"  transforms:neg="0"  transforms:width="-100"  transforms:pos="4.418539922" >
           <data-type:parameter data-type:name="PE-Texas Red-W" />
         </transforms:biex>
         <transforms:linear transforms:minRange="0.2189683564"  transforms:maxRange="24"  gain="0.0106813832" >
           <data-type:parameter data-type:name="Time" />
         </transforms:linear>
       </Transformations>
       <Keywords>
         <Keyword name="FJ_FCS_VERSION"  value="3" />
         <Keyword name="$BEGINANALYSIS"  value="0" />
         <Keyword name="$ENDANALYSIS"  value="0" />
         <Keyword name="$BEGINSTEXT"  value="0" />
         <Keyword name="$ENDSTEXT"  value="0" />
         <Keyword name="$BEGINDATA"  value="2655" />
         <Keyword name="$ENDDATA"  value="0000000000000799502" />
         <Keyword name="$FIL"  value="0304-ZYL-17.fcs" />
         <Keyword name="$SYS"  value="Windows NT (unknown) 6.2" />
         <Keyword name="$TOT"  value="0000000000000015324" />
         <Keyword name="$PAR"  value="13" />
         <Keyword name="$MODE"  value="L" />
         <Keyword name="$BYTEORD"  value="4,3,2,1" />
         <Keyword name="$DATATYPE"  value="F" />
         <Keyword name="$NEXTDATA"  value="0" />
         <Keyword name="CREATOR"  value="BD FACSDiva Software Version 9.0" />
         <Keyword name="TUBE NAME"  value="17" />
         <Keyword name="$SRC"  value="0304-ZYL" />
         <Keyword name="EXPERIMENT NAME"  value="D1" />
         <Keyword name="GUID"  value="5ac00500-6b41-40cb-b4ff-722baaa910e2" />
         <Keyword name="$DATE"  value="04-MAR-2026" />
         <Keyword name="$BTIM"  value="16:17:18" />
         <Keyword name="$ETIM"  value="16:17:42" />
         <Keyword name="$CYT"  value="LSRFortessa" />
         <Keyword name="SETTINGS"  value="Cytometer" />
         <Keyword name="CYTNUM"  value="R647800L6120" />
         <Keyword name="WINDOW EXTENSION"  value="10.00" />
         <Keyword name="EXPORT USER NAME"  value="Administrator" />
         <Keyword name="EXPORT TIME"  value="04-MAR-2026-16:39:05" />
         <Keyword name="$OP"  value="Administrator" />
         <Keyword name="FSC ASF"  value="0.64" />
         <Keyword name="AUTOBS"  value="TRUE" />
         <Keyword name="$INST"  value=" " />
         <Keyword name="LASER1NAME"  value="Blue" />
         <Keyword name="LASER1DELAY"  value="0.00" />
         <Keyword name="LASER1ASF"  value="0.73" />
         <Keyword name="LASER2NAME"  value="Red" />
         <Keyword name="LASER2DELAY"  value="37.56" />
         <Keyword name="LASER2ASF"  value="0.59" />
         <Keyword name="LASER3NAME"  value="Violet" />
         <Keyword name="LASER3DELAY"  value="-39.08" />
         <Keyword name="LASER3ASF"  value="0.90" />
         <Keyword name="LASER4NAME"  value="YellGrn" />
         <Keyword name="LASER4DELAY"  value="75.36" />
         <Keyword name="LASER4ASF"  value="0.79" />
         <Keyword name="LASER5NAME"  value="UV" />
         <Keyword name="LASER5DELAY"  value="-76.43" />
         <Keyword name="LASER5ASF"  value="0.92" />
         <Keyword name="$TIMESTEP"  value="0.01" />
         <Keyword name="SPILL"  value="2,FITC-A,PE-Texas Red-A,1,0,0,1" />
         <Keyword name="APPLY COMPENSATION"  value="TRUE" />
         <Keyword name="THRESHOLD"  value="FSC,5000" />
         <Keyword name="$P1N"  value="FSC-A" />
         <Keyword name="$P1R"  value="262144" />
         <Keyword name="$P1B"  value="32" />
         <Keyword name="$P1E"  value="0,0" />
         <Keyword name="$P1V"  value="50" />
         <Keyword name="$P1G"  value="1.0" />
         <Keyword name="P1DISPLAY"  value="LIN" />
         <Keyword name="P1BS"  value="0" />
         <Keyword name="P1MS"  value="0" />
         <Keyword name="$P2N"  value="FSC-H" />
         <Keyword name="$P2R"  value="262144" />
         <Keyword name="$P2B"  value="32" />
         <Keyword name="$P2E"  value="0,0" />
         <Keyword name="$P2V"  value="50" />
         <Keyword name="$P2G"  value="1.0" />
         <Keyword name="P2DISPLAY"  value="LIN" />
         <Keyword name="P2BS"  value="0" />
         <Keyword name="P2MS"  value="0" />
         <Keyword name="$P3N"  value="FSC-W" />
         <Keyword name="$P3R"  value="262144" />
         <Keyword name="$P3B"  value="32" />
         <Keyword name="$P3E"  value="0,0" />
         <Keyword name="$P3V"  value="50" />
         <Keyword name="$P3G"  value="1.0" />
         <Keyword name="P3BS"  value="-1" />
         <Keyword name="P3MS"  value="0" />
         <Keyword name="$P4N"  value="SSC-A" />
         <Keyword name="$P4R"  value="262144" />
         <Keyword name="$P4B"  value="32" />
         <Keyword name="$P4E"  value="0,0" />
         <Keyword name="$P4V"  value="190" />
         <Keyword name="$P4G"  value="1.0" />
         <Keyword name="P4DISPLAY"  value="LIN" />
         <Keyword name="P4BS"  value="0" />
         <Keyword name="P4MS"  value="0" />
         <Keyword name="$P5N"  value="SSC-H" />
         <Keyword name="$P5R"  value="262144" />
         <Keyword name="$P5B"  value="32" />
         <Keyword name="$P5E"  value="0,0" />
         <Keyword name="$P5V"  value="190" />
         <Keyword name="$P5G"  value="1.0" />
         <Keyword name="P5DISPLAY"  value="LIN" />
         <Keyword name="P5BS"  value="0" />
         <Keyword name="P5MS"  value="0" />
         <Keyword name="$P6N"  value="SSC-W" />
         <Keyword name="$P6R"  value="262144" />
         <Keyword name="$P6B"  value="32" />
         <Keyword name="$P6E"  value="0,0" />
         <Keyword name="$P6V"  value="190" />
         <Keyword name="$P6G"  value="1.0" />
         <Keyword name="P6BS"  value="-1" />
         <Keyword name="P6MS"  value="0" />
         <Keyword name="$P7N"  value="FITC-A" />
         <Keyword name="$P7R"  value="262144" />
         <Keyword name="$P7B"  value="32" />
         <Keyword name="$P7E"  value="0,0" />
         <Keyword name="$P7V"  value="270" />
         <Keyword name="$P7G"  value="1.0" />
         <Keyword name="P7DISPLAY"  value="LOG" />
         <Keyword name="P7BS"  value="37" />
         <Keyword name="P7MS"  value="0" />
         <Keyword name="$P8N"  value="FITC-H" />
         <Keyword name="$P8R"  value="262144" />
         <Keyword name="$P8B"  value="32" />
         <Keyword name="$P8E"  value="0,0" />
         <Keyword name="$P8V"  value="270" />
         <Keyword name="$P8G"  value="1.0" />
         <Keyword name="P8DISPLAY"  value="LOG" />
         <Keyword name="P8BS"  value="0" />
         <Keyword name="P8MS"  value="0" />
         <Keyword name="$P9N"  value="FITC-W" />
         <Keyword name="$P9R"  value="262144" />
         <Keyword name="$P9B"  value="32" />
         <Keyword name="$P9E"  value="0,0" />
         <Keyword name="$P9V"  value="270" />
         <Keyword name="$P9G"  value="1.0" />
         <Keyword name="P9BS"  value="-1" />
         <Keyword name="P9MS"  value="0" />
         <Keyword name="$P10N"  value="PE-Texas Red-A" />
         <Keyword name="$P10R"  value="262144" />
         <Keyword name="$P10B"  value="32" />
         <Keyword name="$P10E"  value="0,0" />
         <Keyword name="$P10V"  value="340" />
         <Keyword name="$P10G"  value="1.0" />
         <Keyword name="P10DISPLAY"  value="LOG" />
         <Keyword name="P10BS"  value="45" />
         <Keyword name="P10MS"  value="0" />
         <Keyword name="$P11N"  value="PE-Texas Red-H" />
         <Keyword name="$P11R"  value="262144" />
         <Keyword name="$P11B"  value="32" />
         <Keyword name="$P11E"  value="0,0" />
         <Keyword name="$P11V"  value="340" />
         <Keyword name="$P11G"  value="1.0" />
         <Keyword name="P11DISPLAY"  value="LOG" />
         <Keyword name="P11BS"  value="0" />
         <Keyword name="P11MS"  value="0" />
         <Keyword name="$P12N"  value="PE-Texas Red-W" />
         <Keyword name="$P12R"  value="262144" />
         <Keyword name="$P12B"  value="32" />
         <Keyword name="$P12E"  value="0,0" />
         <Keyword name="$P12V"  value="340" />
         <Keyword name="$P12G"  value="1.0" />
         <Keyword name="P12BS"  value="-1" />
         <Keyword name="P12MS"  value="0" />
         <Keyword name="$P13N"  value="Time" />
         <Keyword name="$P13R"  value="262144" />
         <Keyword name="$P13B"  value="32" />
         <Keyword name="$P13E"  value="0,0" />
         <Keyword name="$P13G"  value="0.01" />
         <Keyword name="P13BS"  value="0" />
         <Keyword name="P13MS"  value="0" />
         <Keyword name="CST SETUP STATUS"  value="SUCCESS" />
         <Keyword name="CST BEADS LOT ID"  value="40128" />
         <Keyword name="CYTOMETER CONFIG NAME"  value="Lijiaxin" />
         <Keyword name="CYTOMETER CONFIG CREATE DATE"  value="2023-12-12T15:27:22+08:00" />
         <Keyword name="CST SETUP DATE"  value="2024-10-30T16:41:40+08:00" />
         <Keyword name="CST BASELINE DATE"  value="2024-10-30T16:34:20+08:00" />
         <Keyword name="CST BEADS EXPIRED"  value="False" />
         <Keyword name="CST PERFORMANCE EXPIRED"  value="2024-10-31T16:41:40+08:00" />
         <Keyword name="CST REGULATORY STATUS"  value="RUO Performance Check" />
         <Keyword name="$P1S"  value="" />
         <Keyword name="$P2S"  value="" />
         <Keyword name="$P3S"  value="" />
         <Keyword name="$P4S"  value="" />
         <Keyword name="$P5S"  value="" />
         <Keyword name="$P6S"  value="" />
         <Keyword name="$P7S"  value="" />
         <Keyword name="$P8S"  value="" />
         <Keyword name="$P9S"  value="" />
         <Keyword name="$P10S"  value="" />
         <Keyword name="$P11S"  value="" />
         <Keyword name="$P12S"  value="" />
         <Keyword name="$P13S"  value="" />
       </Keywords>
       <SampleNode name="0304-ZYL-17.fcs"  annotation=""  owningGroup=""  expanded="1"  sortPriority="10"  count="15324"  sampleID="11" >
         <Graph smoothing="0"  backColor="#ffffff"  foreColor="#000000"  heatMapStatParameter="FITC-A"  type="Pseudocolor"  fast="1" >
           <Axis dimension="x"  name="FSC-A"  label=""  auto="auto" />
           <Axis dimension="y"  name="SSC-A"  label=""  auto="auto" />
           <GraphSettings level="5%"  smoothingHighResolution="1"  contourHighResolution="1"  histogramSmoothingCount="0"  graphResolution="256"  showOutliers="0"  drawLargeDots="0"  dotsToDraw="8000"  tint="le.chartfill.tinted.40"  lineWeight="le.lineweight.normal"  lineStyle="le.linestyle.solid" />
           <GraphEnvironment showGrid="0"  showAxes="tnlTNL"  showGates="1"  showFreqOnPlots="1"  showGateNameOnPlots="1"  showMedians="0"  showUncomped="0"  addEventParam="0"  lastYAxisName="" >
             <TextTraits font="SansSerif"  size="11"  name="Labels"  style="plain"  color="#000000"  background="#00ffffff"  just="left" />
             <TextTraits font="SansSerif"  size="11"  name="LayoutGates"  style="plain"  color="#000000"  background="#00ffffff"  just="left" />
             <TextTraits font="SansSerif"  size="9"  name="Numbers"  style="plain"  color="#000000"  background="#00ffffff"  just="left" />
             <TextTraits font="SansSerif"  size="9"  name="Legend"  style="plain"  color="#000000"  background="#00ffffff"  just="left" />
             <WindowPosition x="655"  y="197"  width="390"  height="582"  displayed="0"  panelState="---" />
           </GraphEnvironment>
         </Graph>
         <Subpopulations>
           <Population name="Cells"  annotation=""  owningGroup="All Samples"  expanded="1"  sortPriority="10"  count="14889" >
             <Graph smoothing="0"  backColor="#ffffff"  foreColor="#000000"  heatMapStatParameter="FITC-A"  type="Pseudocolor"  fast="1" >
               <Axis dimension="x"  name="FSC-A"  label=""  auto="auto" />
               <Axis dimension="y"  name="SSC-A"  label=""  auto="auto" />
               <GraphSettings level="5%"  smoothingHighResolution="1"  contourHighResolution="1"  histogramSmoothingCount="0"  graphResolution="256"  showOutliers="0"  drawLargeDots="0"  dotsToDraw="8000"  tint="le.chartfill.tinted.40"  lineWeight="le.lineweight.normal"  lineStyle="le.linestyle.solid" />
               <GraphEnvironment showGrid="0"  showAxes="tnlTNL"  showGates="1"  showFreqOnPlots="1"  showGateNameOnPlots="1"  showMedians="0"  showUncomped="0"  addEventParam="0"  lastYAxisName="" >
                 <TextTraits font="SansSerif"  size="11"  name="Labels"  style="plain"  color="#000000"  background="#00ffffff"  just="left" />
                 <TextTraits font="SansSerif"  size="11"  name="LayoutGates"  style="plain"  color="#000000"  background="#00ffffff"  just="left" />
                 <TextTraits font="SansSerif"  size="9"  name="Numbers"  style="plain"  color="#000000"  background="#00ffffff"  just="left" />
                 <TextTraits font="SansSerif"  size="9"  name="Legend"  style="plain"  color="#000000"  background="#00ffffff"  just="left" />
                 <WindowPosition x="950"  y="126"  width="390"  height="582"  displayed="1"  panelState="---" />
               </GraphEnvironment>
             </Graph>
             <Gate gating:id="ID836772910" >
               <gating:PolygonGate eventsInside="1"  annoOffsetX="0"  annoOffsetY="0"  tint="#000000"  isTinted="0"  lineWeight="Normal"  userDefined="1"  quadId="-1"  gateResolution="256" >
                 <gating:dimension>
                   <data-type:fcs-dimension data-type:name="FSC-A" />
                 </gating:dimension>
                 <gating:dimension>
                   <data-type:fcs-dimension data-type:name="SSC-A" />
                 </gating:dimension>
                 <gating:vertex>
                   <gating:coordinate data-type:value="5164.099336435" />
                   <gating:coordinate data-type:value="6795.8192125904" />
                 </gating:vertex>
                 <gating:vertex>
                   <gating:coordinate data-type:value="4303.4161136958" />
                   <gating:coordinate data-type:value="24569.5002301345" />
                 </gating:vertex>
                 <gating:vertex>
                   <gating:coordinate data-type:value="22808.1054025877" />
                   <gating:coordinate data-type:value="37115.6280072244" />
                 </gating:vertex>
                 <gating:vertex>
                   <gating:coordinate data-type:value="58526.4591462629" />
                   <gating:coordinate data-type:value="46525.2238400418" />
                 </gating:vertex>
                 <gating:vertex>
                   <gating:coordinate data-type:value="65411.9249281762" />
                   <gating:coordinate data-type:value="37638.3833312698" />
                 </gating:vertex>
                 <gating:vertex>
                   <gating:coordinate data-type:value="53792.7014211975" />
                   <gating:coordinate data-type:value="19864.7023137257" />
                 </gating:vertex>
                 <gating:vertex>
                   <gating:coordinate data-type:value="26250.8382935444" />
                   <gating:coordinate data-type:value="5227.5532404541" />
                 </gating:vertex>
               </gating:PolygonGate>
             </Gate>
             <Subpopulations>
               <Population name="Single Cells"  annotation=""  owningGroup="All Samples"  expanded="1"  sortPriority="10"  count="10913" >
                 <Graph smoothing="0"  backColor="#ffffff"  foreColor="#000000"  heatMapStatParameter="FITC-A"  type="Pseudocolor"  fast="1" >
                   <Axis dimension="x"  name="FSC-A"  label=""  auto="auto" />
                   <Axis dimension="y"  name="FSC-H"  label=""  auto="auto" />
                   <GraphSettings level="5%"  smoothingHighResolution="1"  contourHighResolution="1"  histogramSmoothingCount="0"  graphResolution="256"  showOutliers="0"  drawLargeDots="0"  dotsToDraw="8000"  tint="le.chartfill.tinted.40"  lineWeight="le.lineweight.normal"  lineStyle="le.linestyle.solid" />
                   <GraphEnvironment showGrid="0"  showAxes="tnlTNL"  showGates="1"  showFreqOnPlots="1"  showGateNameOnPlots="1"  showMedians="0"  showUncomped="0"  addEventParam="0"  lastYAxisName="" >
                     <TextTraits font="SansSerif"  size="11"  name="Labels"  style="plain"  color="#000000"  background="#00ffffff"  just="left" />
                     <TextTraits font="SansSerif"  size="11"  name="LayoutGates"  style="plain"  color="#000000"  background="#00ffffff"  just="left" />
                     <TextTraits font="SansSerif"  size="9"  name="Numbers"  style="plain"  color="#000000"  background="#00ffffff"  just="left" />
                     <TextTraits font="SansSerif"  size="9"  name="Legend"  style="plain"  color="#000000"  background="#00ffffff"  just="left" />
                     <WindowPosition x="1020"  y="127"  width="390"  height="582"  displayed="1"  panelState="---" />
                   </GraphEnvironment>
                 </Graph>
                 <Gate gating:id="ID1490231683"  gating:parent_id="ID836772910" >
                   <gating:PolygonGate eventsInside="1"  annoOffsetX="0"  annoOffsetY="0"  tint="#000000"  isTinted="0"  lineWeight="Normal"  userDefined="1"  quadId="-1"  gateResolution="256" >
                     <gating:dimension>
                       <data-type:fcs-dimension data-type:name="FSC-A" />
                     </gating:dimension>
                     <gating:dimension>
                       <data-type:fcs-dimension data-type:name="FSC-H" />
                     </gating:dimension>
                     <gating:vertex>
                       <gating:coordinate data-type:value="7195.5736183374" />
                       <gating:coordinate data-type:value="6875.7591873363" />
                     </gating:vertex>
                     <gating:vertex>
                       <gating:coordinate data-type:value="54576.9908707258" />
                       <gating:coordinate data-type:value="44379.2351069096" />
                     </gating:vertex>
                     <gating:vertex>
                       <gating:coordinate data-type:value="60217.8607651765" />
                       <gating:coordinate data-type:value="32087.415818446" />
                     </gating:vertex>
                     <gating:vertex>
                       <gating:coordinate data-type:value="6783.2211925054" />
                       <gating:coordinate data-type:value="4838.8092053097" />
                     </gating:vertex>
                   </gating:PolygonGate>
                 </Gate>
                 <Subpopulations>
                   <Population name="Single Cells"  annotation=""  owningGroup="All Samples"  expanded="1"  sortPriority="10"  count="10468" >
                     <Graph smoothing="0"  backColor="#ffffff"  foreColor="#000000"  heatMapStatParameter="FITC-A"  type="Pseudocolor"  fast="1" >
                       <Axis dimension="x"  name="FITC-A"  label=""  auto="auto" />
                       <Axis dimension="y"  name="SSC-A"  label=""  auto="auto" />
                       <GraphSettings level="5%"  smoothingHighResolution="1"  contourHighResolution="1"  histogramSmoothingCount="0"  graphResolution="256"  showOutliers="0"  drawLargeDots="0"  dotsToDraw="8000"  tint="le.chartfill.tinted.40"  lineWeight="le.lineweight.normal"  lineStyle="le.linestyle.solid" />
                       <GraphEnvironment showGrid="0"  showAxes="tnlTNL"  showGates="1"  showFreqOnPlots="1"  showGateNameOnPlots="1"  showMedians="0"  showUncomped="0"  addEventParam="0"  lastYAxisName="" >
                         <TextTraits font="SansSerif"  size="11"  name="Labels"  style="plain"  color="#000000"  background="#00ffffff"  just="left" />
                         <TextTraits font="SansSerif"  size="11"  name="LayoutGates"  style="plain"  color="#000000"  background="#00ffffff"  just="left" />
                         <TextTraits font="SansSerif"  size="9"  name="Numbers"  style="plain"  color="#000000"  background="#00ffffff"  just="left" />
                         <TextTraits font="SansSerif"  size="9"  name="Legend"  style="plain"  color="#000000"  background="#00ffffff"  just="left" />
                         <WindowPosition x="565"  y="380"  width="390"  height="582"  displayed="0"  panelState="---" />
                       </GraphEnvironment>
                     </Graph>
                     <Gate gating:id="ID1848226845"  gating:parent_id="ID1490231683" >
                       <gating:PolygonGate eventsInside="1"  annoOffsetX="-32"  annoOffsetY="-18"  tint="#000000"  isTinted="0"  lineWeight="Normal"  userDefined="1"  quadId="-1"  gateResolution="256" >
                         <gating:dimension>
                           <data-type:fcs-dimension data-type:name="SSC-H" />
                         </gating:dimension>
                         <gating:dimension>
                           <data-type:fcs-dimension data-type:name="SSC-A" />
                         </gating:dimension>
                         <gating:vertex>
                           <gating:coordinate data-type:value="4694.6073908862" />
                           <gating:coordinate data-type:value="6212.7589697981" />
                         </gating:vertex>
                         <gating:vertex>
                           <gating:coordinate data-type:value="24204.8024732051" />
                           <gating:coordinate data-type:value="43510.7373314072" />
                         </gating:vertex>
                         <gating:vertex>
                           <gating:coordinate data-type:value="30595.6024542212" />
                           <gating:coordinate data-type:value="37203.4177367271" />
                         </gating:vertex>
                         <gating:vertex>
                           <gating:coordinate data-type:value="4805.9032636687" />
                           <gating:coordinate data-type:value="5432.3423293793" />
                         </gating:vertex>
                       </gating:PolygonGate>
                     </Gate>
                     <Subpopulations>
                       <Population name="FITC-A, SSC-A subset"  annotation=""  owningGroup="All Samples"  expanded="1"  sortPriority="10"  count="1493" >
                         <Graph smoothing="0"  backColor="#ffffff"  foreColor="#000000"  heatMapStatParameter="FITC-A"  type="Pseudocolor"  fast="1" >
                           <Axis dimension="x"  name="FITC-A"  label=""  auto="auto" />
                           <Axis dimension="y"  name="SSC-A"  label=""  auto="auto" />
                           <GraphSettings level="5%"  smoothingHighResolution="1"  contourHighResolution="1"  histogramSmoothingCount="0"  graphResolution="256"  showOutliers="0"  drawLargeDots="0"  dotsToDraw="8000"  tint="le.chartfill.tinted.40"  lineWeight="le.lineweight.normal"  lineStyle="le.linestyle.solid" />
                           <GraphEnvironment showGrid="0"  showAxes="tnlTNL"  showGates="1"  showFreqOnPlots="1"  showGateNameOnPlots="1"  showMedians="0"  showUncomped="0"  addEventParam="0"  lastYAxisName="" >
                             <TextTraits font="SansSerif"  size="11"  name="Labels"  style="plain"  color="#000000"  background="#00ffffff"  just="left" />
                             <TextTraits font="SansSerif"  size="11"  name="LayoutGates"  style="plain"  color="#000000"  background="#00ffffff"  just="left" />
                             <TextTraits font="SansSerif"  size="9"  name="Numbers"  style="plain"  color="#000000"  background="#00ffffff"  just="left" />
                             <TextTraits font="SansSerif"  size="9"  name="Legend"  style="plain"  color="#000000"  background="#00ffffff"  just="left" />
                             <WindowPosition x="825"  y="281"  width="390"  height="582"  displayed="1"  panelState="---" />
                           </GraphEnvironment>
                         </Graph>
                         <Gate gating:id="ID130507453"  gating:parent_id="ID1848226845" >
                           <gating:RectangleGate eventsInside="1"  annoOffsetX="0"  annoOffsetY="80"  tint="#000000"  isTinted="0"  lineWeight="Normal"  userDefined="1"  percentX="0"  percentY="0" >
                             <gating:dimension gating:min="100.80771080175539"  gating:max="28995.259140603324" >
                               <data-type:fcs-dimension data-type:name="FITC-A" />
                             </gating:dimension>
                             <gating:dimension gating:min="2191.5870276359933"  gating:max="61101.44782584753" >
                               <data-type:fcs-dimension data-type:name="SSC-A" />
                             </gating:dimension>
                           </gating:RectangleGate>
                         </Gate>
                       </Population>
                     </Subpopulations>
                   </Population>
                 </Subpopulations>
               </Population>
             </Subpopulations>
           </Population>
         </Subpopulations>
       </SampleNode>
     </Sample>
     <Sample>
       <DataSet uri="file:/C:/Users/wyx/Desktop/0304/0304/0304-ZYL/0304-ZYL-37.fcs"  sampleID="33" />
       <Transformations>
         <transforms:log transforms:offset="1000"  transforms:decades="2.0103902988" >
           <data-type:parameter data-type:name="FSC-A" />
         </transforms:log>
         <transforms:log transforms:offset="1000"  transforms:decades="2.4218277001" >
           <data-type:parameter data-type:name="FSC-H" />
         </transforms:log>
         <transforms:linear transforms:minRange="0"  transforms:maxRange="262144"  gain="1" >
           <data-type:parameter data-type:name="FSC-W" />
         </transforms:linear>
         <transforms:log transforms:offset="1"  transforms:decades="5.0466780681" >
           <data-type:parameter data-type:name="SSC-A" />
         </transforms:log>
         <transforms:log transforms:offset="1000"  transforms:decades="2.4218277" >
           <data-type:parameter data-type:name="SSC-H" />
         </transforms:log>
         <transforms:linear transforms:minRange="0"  transforms:maxRange="262144"  gain="1" >
           <data-type:parameter data-type:name="SSC-W" />
         </transforms:linear>
         <transforms:log transforms:offset="1"  transforms:decades="5.4185399219" >
           <data-type:parameter data-type:name="FITC-A" />
         </transforms:log>
         <transforms:biex transforms:length="256"  transforms:maxRange="262144"  transforms:neg="0"  transforms:width="-100"  transforms:pos="4.418539922" >
           <data-type:parameter data-type:name="FITC-H" />
         </transforms:biex>
         <transforms:biex transforms:length="256"  transforms:maxRange="262144"  transforms:neg="0"  transforms:width="-100"  transforms:pos="4.418539922" >
           <data-type:parameter data-type:name="FITC-W" />
         </transforms:biex>
         <transforms:biex transforms:length="256"  transforms:maxRange="262144"  transforms:neg="0"  transforms:width="-100"  transforms:pos="4.418539922" >
           <data-type:parameter data-type:name="PE-Texas Red-A" />
         </transforms:biex>
         <transforms:biex transforms:length="256"  transforms:maxRange="262144"  transforms:neg="0"  transforms:width="-100"  transforms:pos="4.418539922" >
           <data-type:parameter data-type:name="PE-Texas Red-H" />
         </transforms:biex>
         <transforms:biex transforms:length="256"  transforms:maxRange="262144"  transforms:neg="0"  transforms:width="-100"  transforms:pos="4.418539922" >
           <data-type:parameter data-type:name="PE-Texas Red-W" />
         </transforms:biex>
         <transforms:linear transforms:minRange="0.3186546606"  transforms:maxRange="25"  gain="0.0102791826" >
           <data-type:parameter data-type:name="Time" />
         </transforms:linear>
       </Transformations>
       <Keywords>
         <Keyword name="FJ_FCS_VERSION"  value="3" />
         <Keyword name="$BEGINANALYSIS"  value="0" />
         <Keyword name="$ENDANALYSIS"  value="0" />
         <Keyword name="$BEGINSTEXT"  value="0" />
         <Keyword name="$ENDSTEXT"  value="0" />
         <Keyword name="$BEGINDATA"  value="2655" />
         <Keyword name="$ENDDATA"  value="0000000000000715470" />
         <Keyword name="$FIL"  value="0304-ZYL-37.fcs" />
         <Keyword name="$SYS"  value="Windows NT (unknown) 6.2" />
         <Keyword name="$TOT"  value="0000000000000013708" />
         <Keyword name="$PAR"  value="13" />
         <Keyword name="$MODE"  value="L" />
         <Keyword name="$BYTEORD"  value="4,3,2,1" />
         <Keyword name="$DATATYPE"  value="F" />
         <Keyword name="$NEXTDATA"  value="0" />
         <Keyword name="CREATOR"  value="BD FACSDiva Software Version 9.0" />
         <Keyword name="TUBE NAME"  value="37" />
         <Keyword name="$SRC"  value="0304-ZYL" />
         <Keyword name="EXPERIMENT NAME"  value="D1" />
         <Keyword name="GUID"  value="28e37216-f245-4708-a18b-dac147bbe42e" />
         <Keyword name="$DATE"  value="04-MAR-2026" />
         <Keyword name="$BTIM"  value="16:34:49" />
         <Keyword name="$ETIM"  value="16:35:14" />
         <Keyword name="$CYT"  value="LSRFortessa" />
         <Keyword name="SETTINGS"  value="Cytometer" />
         <Keyword name="CYTNUM"  value="R647800L6120" />
         <Keyword name="WINDOW EXTENSION"  value="10.00" />
         <Keyword name="EXPORT USER NAME"  value="Administrator" />
         <Keyword name="EXPORT TIME"  value="04-MAR-2026-16:39:05" />
         <Keyword name="$OP"  value="Administrator" />
         <Keyword name="FSC ASF"  value="0.64" />
         <Keyword name="AUTOBS"  value="TRUE" />
         <Keyword name="$INST"  value=" " />
         <Keyword name="LASER1NAME"  value="Blue" />
         <Keyword name="LASER1DELAY"  value="0.00" />
         <Keyword name="LASER1ASF"  value="0.73" />
         <Keyword name="LASER2NAME"  value="Red" />
         <Keyword name="LASER2DELAY"  value="37.56" />
         <Keyword name="LASER2ASF"  value="0.59" />
         <Keyword name="LASER3NAME"  value="Violet" />
         <Keyword name="LASER3DELAY"  value="-39.08" />
         <Keyword name="LASER3ASF"  value="0.90" />
         <Keyword name="LASER4NAME"  value="YellGrn" />
         <Keyword name="LASER4DELAY"  value="75.36" />
         <Keyword name="LASER4ASF"  value="0.79" />
         <Keyword name="LASER5NAME"  value="UV" />
         <Keyword name="LASER5DELAY"  value="-76.43" />
         <Keyword name="LASER5ASF"  value="0.92" />
         <Keyword name="$TIMESTEP"  value="0.01" />
         <Keyword name="SPILL"  value="2,FITC-A,PE-Texas Red-A,1,0,0,1" />
         <Keyword name="APPLY COMPENSATION"  value="TRUE" />
         <Keyword name="THRESHOLD"  value="FSC,5000" />
         <Keyword name="$P1N"  value="FSC-A" />
         <Keyword name="$P1R"  value="262144" />
         <Keyword name="$P1B"  value="32" />
         <Keyword name="$P1E"  value="0,0" />
         <Keyword name="$P1V"  value="50" />
         <Keyword name="$P1G"  value="1.0" />
         <Keyword name="P1DISPLAY"  value="LIN" />
         <Keyword name="P1BS"  value="0" />
         <Keyword name="P1MS"  value="0" />
         <Keyword name="$P2N"  value="FSC-H" />
         <Keyword name="$P2R"  value="262144" />
         <Keyword name="$P2B"  value="32" />
         <Keyword name="$P2E"  value="0,0" />
         <Keyword name="$P2V"  value="50" />
         <Keyword name="$P2G"  value="1.0" />
         <Keyword name="P2DISPLAY"  value="LIN" />
         <Keyword name="P2BS"  value="0" />
         <Keyword name="P2MS"  value="0" />
         <Keyword name="$P3N"  value="FSC-W" />
         <Keyword name="$P3R"  value="262144" />
         <Keyword name="$P3B"  value="32" />
         <Keyword name="$P3E"  value="0,0" />
         <Keyword name="$P3V"  value="50" />
         <Keyword name="$P3G"  value="1.0" />
         <Keyword name="P3BS"  value="-1" />
         <Keyword name="P3MS"  value="0" />
         <Keyword name="$P4N"  value="SSC-A" />
         <Keyword name="$P4R"  value="262144" />
         <Keyword name="$P4B"  value="32" />
         <Keyword name="$P4E"  value="0,0" />
         <Keyword name="$P4V"  value="190" />
         <Keyword name="$P4G"  value="1.0" />
         <Keyword name="P4DISPLAY"  value="LIN" />
         <Keyword name="P4BS"  value="0" />
         <Keyword name="P4MS"  value="0" />
         <Keyword name="$P5N"  value="SSC-H" />
         <Keyword name="$P5R"  value="262144" />
         <Keyword name="$P5B"  value="32" />
         <Keyword name="$P5E"  value="0,0" />
         <Keyword name="$P5V"  value="190" />
         <Keyword name="$P5G"  value="1.0" />
         <Keyword name="P5DISPLAY"  value="LIN" />
         <Keyword name="P5BS"  value="0" />
         <Keyword name="P5MS"  value="0" />
         <Keyword name="$P6N"  value="SSC-W" />
         <Keyword name="$P6R"  value="262144" />
         <Keyword name="$P6B"  value="32" />
         <Keyword name="$P6E"  value="0,0" />
         <Keyword name="$P6V"  value="190" />
         <Keyword name="$P6G"  value="1.0" />
         <Keyword name="P6BS"  value="-1" />
         <Keyword name="P6MS"  value="0" />
         <Keyword name="$P7N"  value="FITC-A" />
         <Keyword name="$P7R"  value="262144" />
         <Keyword name="$P7B"  value="32" />
         <Keyword name="$P7E"  value="0,0" />
         <Keyword name="$P7V"  value="270" />
         <Keyword name="$P7G"  value="1.0" />
         <Keyword name="P7DISPLAY"  value="LOG" />
         <Keyword name="P7BS"  value="34" />
         <Keyword name="P7MS"  value="0" />
         <Keyword name="$P8N"  value="FITC-H" />
         <Keyword name="$P8R"  value="262144" />
         <Keyword name="$P8B"  value="32" />
         <Keyword name="$P8E"  value="0,0" />
         <Keyword name="$P8V"  value="270" />
         <Keyword name="$P8G"  value="1.0" />
         <Keyword name="P8DISPLAY"  value="LOG" />
         <Keyword name="P8BS"  value="0" />
         <Keyword name="P8MS"  value="0" />
         <Keyword name="$P9N"  value="FITC-W" />
         <Keyword name="$P9R"  value="262144" />
         <Keyword name="$P9B"  value="32" />
         <Keyword name="$P9E"  value="0,0" />
         <Keyword name="$P9V"  value="270" />
         <Keyword name="$P9G"  value="1.0" />
         <Keyword name="P9BS"  value="-1" />
         <Keyword name="P9MS"  value="0" />
         <Keyword name="$P10N"  value="PE-Texas Red-A" />
         <Keyword name="$P10R"  value="262144" />
         <Keyword name="$P10B"  value="32" />
         <Keyword name="$P10E"  value="0,0" />
         <Keyword name="$P10V"  value="340" />
         <Keyword name="$P10G"  value="1.0" />
         <Keyword name="P10DISPLAY"  value="LOG" />
         <Keyword name="P10BS"  value="52" />
         <Keyword name="P10MS"  value="0" />
         <Keyword name="$P11N"  value="PE-Texas Red-H" />
         <Keyword name="$P11R"  value="262144" />
         <Keyword name="$P11B"  value="32" />
         <Keyword name="$P11E"  value="0,0" />
         <Keyword name="$P11V"  value="340" />
         <Keyword name="$P11G"  value="1.0" />
         <Keyword name="P11DISPLAY"  value="LOG" />
         <Keyword name="P11BS"  value="0" />
         <Keyword name="P11MS"  value="0" />
         <Keyword name="$P12N"  value="PE-Texas Red-W" />
         <Keyword name="$P12R"  value="262144" />
         <Keyword name="$P12B"  value="32" />
         <Keyword name="$P12E"  value="0,0" />
         <Keyword name="$P12V"  value="340" />
         <Keyword name="$P12G"  value="1.0" />
         <Keyword name="P12BS"  value="-1" />
         <Keyword name="P12MS"  value="0" />
         <Keyword name="$P13N"  value="Time" />
         <Keyword name="$P13R"  value="262144" />
         <Keyword name="$P13B"  value="32" />
         <Keyword name="$P13E"  value="0,0" />
         <Keyword name="$P13G"  value="0.01" />
         <Keyword name="P13BS"  value="0" />
         <Keyword name="P13MS"  value="0" />
         <Keyword name="CST SETUP STATUS"  value="SUCCESS" />
         <Keyword name="CST BEADS LOT ID"  value="40128" />
         <Keyword name="CYTOMETER CONFIG NAME"  value="Lijiaxin" />
         <Keyword name="CYTOMETER CONFIG CREATE DATE"  value="2023-12-12T15:27:22+08:00" />
         <Keyword name="CST SETUP DATE"  value="2024-10-30T16:41:40+08:00" />
         <Keyword name="CST BASELINE DATE"  value="2024-10-30T16:34:20+08:00" />
         <Keyword name="CST BEADS EXPIRED"  value="False" />
         <Keyword name="CST PERFORMANCE EXPIRED"  value="2024-10-31T16:41:40+08:00" />
         <Keyword name="CST REGULATORY STATUS"  value="RUO Performance Check" />
         <Keyword name="$P1S"  value="" />
         <Keyword name="$P2S"  value="" />
         <Keyword name="$P3S"  value="" />
         <Keyword name="$P4S"  value="" />
         <Keyword name="$P5S"  value="" />
         <Keyword name="$P6S"  value="" />
         <Keyword name="$P7S"  value="" />
         <Keyword name="$P8S"  value="" />
         <Keyword name="$P9S"  value="" />
         <Keyword name="$P10S"  value="" />
         <Keyword name="$P11S"  value="" />
         <Keyword name="$P12S"  value="" />
         <Keyword name="$P13S"  value="" />
       </Keywords>
       <SampleNode name="0304-ZYL-37.fcs"  annotation=""  owningGroup=""  expanded="1"  sortPriority="10"  count="13708"  sampleID="33" >
         <Graph smoothing="0"  backColor="#ffffff"  foreColor="#000000"  type="Pseudocolor"  fast="1" >
           <Axis dimension="x"  name="FSC-A"  label=""  auto="auto" />
           <Axis dimension="y"  name="SSC-A"  label=""  auto="auto" />
           <GraphSettings level="5%"  smoothingHighResolution="1"  contourHighResolution="1"  histogramSmoothingCount="0"  graphResolution="256"  showOutliers="0"  drawLargeDots="0"  dotsToDraw="8000"  tint="le.chartfill.tinted.40"  lineWeight="le.lineweight.normal"  lineStyle="le.linestyle.solid" />
           <GraphEnvironment showGrid="0"  showAxes="tnlTNL"  showGates="1"  showFreqOnPlots="1"  showGateNameOnPlots="1"  showMedians="0"  showUncomped="0"  addEventParam="0"  lastYAxisName="" >
             <TextTraits font="SansSerif"  size="11"  name="Labels"  style="plain"  color="#000000"  background="#00ffffff"  just="left" />
             <TextTraits font="SansSerif"  size="11"  name="LayoutGates"  style="plain"  color="#000000"  background="#00ffffff"  just="left" />
             <TextTraits font="SansSerif"  size="9"  name="Numbers"  style="plain"  color="#000000"  background="#00ffffff"  just="left" />
             <TextTraits font="SansSerif"  size="9"  name="Legend"  style="plain"  color="#000000"  background="#00ffffff"  just="left" />
             <WindowPosition x="0"  y="0"  width="0"  height="0"  displayed="0"  panelState="" />
           </GraphEnvironment>
         </Graph>
         <Subpopulations>
           <Population name="Cells"  annotation=""  owningGroup="All Samples"  expanded="1"  sortPriority="10"  count="13377" >
             <Graph smoothing="0"  backColor="#ffffff"  foreColor="#000000"  heatMapStatParameter="FITC-A"  type="Pseudocolor"  fast="1" >
               <Axis dimension="x"  name="FSC-A"  label=""  auto="auto" />
               <Axis dimension="y"  name="SSC-A"  label=""  auto="auto" />
               <GraphSettings level="5%"  smoothingHighResolution="1"  contourHighResolution="1"  histogramSmoothingCount="0"  graphResolution="256"  showOutliers="0"  drawLargeDots="0"  dotsToDraw="8000"  tint="le.chartfill.tinted.40"  lineWeight="le.lineweight.normal"  lineStyle="le.linestyle.solid" />
               <GraphEnvironment showGrid="0"  showAxes="tnlTNL"  showGates="1"  showFreqOnPlots="1"  showGateNameOnPlots="1"  showMedians="0"  showUncomped="0"  addEventParam="0"  lastYAxisName="" >
                 <TextTraits font="SansSerif"  size="11"  name="Labels"  style="plain"  color="#000000"  background="#00ffffff"  just="left" />
                 <TextTraits font="SansSerif"  size="11"  name="LayoutGates"  style="plain"  color="#000000"  background="#00ffffff"  just="left" />
                 <TextTraits font="SansSerif"  size="9"  name="Numbers"  style="plain"  color="#000000"  background="#00ffffff"  just="left" />
                 <TextTraits font="SansSerif"  size="9"  name="Legend"  style="plain"  color="#000000"  background="#00ffffff"  just="left" />
                 <WindowPosition x="950"  y="126"  width="390"  height="582"  displayed="1"  panelState="---" />
               </GraphEnvironment>
             </Graph>
             <Gate gating:id="ID1599616551" >
               <gating:PolygonGate eventsInside="1"  annoOffsetX="0"  annoOffsetY="0"  tint="#000000"  isTinted="0"  lineWeight="Normal"  userDefined="1"  quadId="-1"  gateResolution="256" >
                 <gating:dimension>
                   <data-type:fcs-dimension data-type:name="FSC-A" />
                 </gating:dimension>
                 <gating:dimension>
                   <data-type:fcs-dimension data-type:name="SSC-A" />
                 </gating:dimension>
                 <gating:vertex>
                   <gating:coordinate data-type:value="5164.099336435" />
                   <gating:coordinate data-type:value="6795.8192125904" />
                 </gating:vertex>
                 <gating:vertex>
                   <gating:coordinate data-type:value="4303.4161136958" />
                   <gating:coordinate data-type:value="24569.5002301345" />
                 </gating:vertex>
                 <gating:vertex>
                   <gating:coordinate data-type:value="22808.1054025877" />
                   <gating:coordinate data-type:value="37115.6280072244" />
                 </gating:vertex>
                 <gating:vertex>
                   <gating:coordinate data-type:value="58526.4591462629" />
                   <gating:coordinate data-type:value="46525.2238400418" />
                 </gating:vertex>
                 <gating:vertex>
                   <gating:coordinate data-type:value="65411.9249281762" />
                   <gating:coordinate data-type:value="37638.3833312698" />
                 </gating:vertex>
                 <gating:vertex>
                   <gating:coordinate data-type:value="53792.7014211975" />
                   <gating:coordinate data-type:value="19864.7023137257" />
                 </gating:vertex>
                 <gating:vertex>
                   <gating:coordinate data-type:value="26250.8382935444" />
                   <gating:coordinate data-type:value="5227.5532404541" />
                 </gating:vertex>
               </gating:PolygonGate>
             </Gate>
             <Subpopulations>
               <Population name="Single Cells"  annotation=""  owningGroup="All Samples"  expanded="1"  sortPriority="10"  count="9501" >
                 <Graph smoothing="0"  backColor="#ffffff"  foreColor="#000000"  heatMapStatParameter="FITC-A"  type="Pseudocolor"  fast="1" >
                   <Axis dimension="x"  name="FSC-A"  label=""  auto="auto" />
                   <Axis dimension="y"  name="FSC-H"  label=""  auto="auto" />
[truncated: 784,384 more chars]
